# Supplementary material for: Benchmarking integration of single-cell differential expression
Source: Nat Commun. 2023 Mar 21;14:1570. doi: 10.1038/s41467-023-37126-3 (PMC10030080; doi:10.1038/s41467-023-37126-3)
Supplement: Supplementary file 5 — Supplementary Data 2 [file 41467_2023_37126_MOESM5_ESM.xlsx]

## Sheet: 시트1
Data S2. The numbers of standard positive pathways in 16 cancer-related categories detected from GSEA of DE results for lung adenocarcinoma. Significant standard positive pathways (FDR < 0.25) within their ranks < 50 were counted for each category.
		GSEA on scRNA-seq Epithelial cells data										GSEA on TCGA Bulk Sample data
		Raw_Wilcox	MAST_Cov	LogN_FEM	RISC_QP	edgeR_Cov	limmatrend_Cov	ZW_edgeR_Cov	DESeq2	DESeq2_FEM	ZW_DESeq2	DESeq2	edgeR	limmavoom	limmatrend
	Significant pathway	60	76	119	130	133	99	118	125	70	117	110	99	126	133
	Gold standard detection	37/50	38/50	36/50	34/50	32/50	31/50	34/50	33/50	32/50	35/50	34/50	35/50	28/50	29/50
Cancer associated processes	cell proliferation/cell fate and differentiation	5/20	5/20	5/20	5/20	5/20	5/20	5/20	5/20	6/20	7/20	6/20	6/20	5/20	6/20
	cell survival	6/15	7/15	1/15	2/15	1/15	1/15	0/15	0/15	0/15	3/15	0/15	0/15	0/15	0/15
	cell metabolism	5/21	7/21	7/21	5/21	6/21	6/21	4/21	2/21	3/21	1/21	6/21	7/21	5/21	6/21
	cell polarity and migration	3/9	3/9	4/9	3/9	3/9	3/9	6/9	5/9	5/9	5/9	2/9	2/9	2/9	1/9
	genomic instability	1/15	1/15	0/15	0/15	1/15	0/15	0/15	0/15	1/15	0/15	5/15	5/15	5/15	5/15
	inflammation	2/33	2/33	2/33	1/33	1/33	1/33	0/33	3/33	1/33	1/33	9/33	8/33	5/33	5/33
	angiogenesis	1/6	1/6	1/6	1/6	1/6	2/6	3/6	2/6	1/6	1/6	0/6	0/6	0/6	0/6
Oncogenic signaling pathways	HIPPO pathway	1/5	1/5	1/5	2/5	1/5	1/5	1/5	1/5	1/5	1/5	0/5	0/5	0/5	0/5
	NOTCH pathway	2/4	2/4	1/4	2/4	2/4	2/4	2/4	2/4	2/4	2/4	0/4	0/4	0/4	0/4
	oxidative stress	0/12	0/12	2/12	4/12	4/12	4/12	5/12	6/12	6/12	6/12	2/12	2/12	3/12	3/12
	PI3K pathway	2/5	2/5	2/5	2/5	2/5	2/5	2/5	2/5	2/5	2/5	0/5	0/5	0/5	0/5
	RTK/RAS/MAPK pathway	2/17	3/17	5/17	3/17	1/17	1/17	4/17	2/17	2/17	3/17	2/17	2/17	2/17	2/17
	TGF-beta pathway	0/3	0/3	0/3	0/3	0/3	0/3	0/3	0/3	0/3	1/3	1/3	1/3	0/3	0/3
	p53 pathway	3/3	2/3	2/3	2/3	1/3	0/3	0/3	0/3	0/3	0/3	0/3	0/3	0/3	0/3
	WNT pathway	0/8	0/8	0/8	0/8	0/8	0/8	0/8	0/8	0/8	0/8	0/8	0/8	0/8	0/8
Others	Keywords: cancer, carcinoma, tumor	4/17	2/17	3/17	2/17	3/17	3/17	2/17	3/17	2/17	2/17	1/17	2/17	1/17	1/17
