# Supplementary material for: Benchmarking integration of single-cell differential expression
Source: Nat Commun. 2023 Mar 21;14:1570. doi: 10.1038/s41467-023-37126-3 (PMC10030080; doi:10.1038/s41467-023-37126-3)
Supplement: Supplementary file 6 — Supplementary Data 3 [file 41467_2023_37126_MOESM6_ESM.xlsx]

## Sheet: DataS2
Data S3. GSEA results for four scRNA-seq DE workflows applied to LUAD epithelial cell data and those for DE analysis of TCGA data. Pathways, corresponding standard positive categories, adjusted p-values, and enrichment scores from each method were described. The results were sorted by adjusted p-values for each DE method.
	scRNA-seq Epithelial cells data																TCGA bulk sample data
	Raw_Wilcox				MAST_Cov				LogN_FEM				ZW_DESeq2				edgeR
Rank (adjusted.pvalue)	pathway	GS category	GSEA adjusted.pvalue	Enrichment Score	pathway	GS category	GSEA adjusted.pvalue	Enrichment Score	pathway	GS category	GSEA adjusted.pvalue	Enrichment Score	pathway	GS category	GSEA adjusted.pvalue	Enrichment Score	pathway	GS category	GSEA adjusted.pvalue	Enrichment Score				GS category
1	Cytoplasmic Ribosomal Proteins WP477	cell proliferation/cell fate and differentiation	2.11012e-24	0.642694	Cytoplasmic Ribosomal Proteins WP477	cell proliferation/cell fate and differentiation	3.64245e-22	0.539785	Cytoplasmic Ribosomal Proteins WP477	cell proliferation/cell fate and differentiation	1.14477e-33	0.78928	Ciliopathies WP4803	cell polarity and migration	2.57792e-35	-0.723936	Allograft Rejection WP2328		4.68986e-05	-0.672841			Cancer associated processes	cell proliferation/cell fate and differentiation
2	Ciliopathies WP4803	cell polarity and migration	4.98255e-13	-0.445849	Ciliopathies WP4803	cell polarity and migration	9.03828e-16	-0.415586	Ciliopathies WP4803	cell polarity and migration	9.95346e-25	-0.642587	Cytoplasmic Ribosomal Proteins WP477	cell proliferation/cell fate and differentiation	2.31735e-29	0.788115	G Protein Signaling Pathways WP35		0.000569872	-0.564756				cell survival
3	Genes related to primary cilium development (based on CRISPR) WP4536	cell polarity and migration	2.23071e-10	-0.492548	Genes related to primary cilium development (based on CRISPR) WP4536	cell polarity and migration	1.61598e-12	-0.462839	Genes related to primary cilium development (based on CRISPR) WP4536	cell polarity and migration	2.6408e-17	-0.670695	Genes related to primary cilium development (based on CRISPR) WP4536	cell polarity and migration	6.29812e-24	-0.767526	Retinoblastoma gene in cancer WP2446		0.00211149	0.590361				cell metabolism
4	VEGFA-VEGFR2 Signaling Pathway WP3888	angiogenesis	0.000958146	0.22091	TP53 network WP1742	p53 pathway	2.43354e-05	0.678323	Proteasome Degradation WP183	cell proliferation/cell fate and differentiation	4.60411e-07	0.569567	Proteasome Degradation WP183	cell proliferation/cell fate and differentiation	1.73702e-10	0.672747	Metabolic reprogramming in colon cancer WP4290	cell metabolism	0.00369579	0.656356				cell polarity and migration
5	nsp1 from SARS-CoV-2 inhibits translation initiation in the host cell WP5027		0.00502516	0.625622	nsp1 from SARS-CoV-2 inhibits translation initiation in the host cell WP5027		0.000102657	0.645629	Cholesterol metabolism (includes both Bloch and Kandutsch-Russell pathways) WP4718	cell metabolism	6.90427e-06	-0.572804	Electron Transport Chain (OXPHOS system in mitochondria) WP111	oxidative stress	1.31025e-09	0.630745	DNA Replication WP466	cell proliferation/cell fate and differentiation	0.00538039	0.702407				genomic instability
6	Notch Signaling WP268	NOTCH pathway	0.00502516	0.436808	Intraflagellar transport proteins binding to dynein WP4532		0.000425125	-0.509469	VEGFA-VEGFR2 Signaling Pathway WP3888	angiogenesis	7.65642e-05	0.335238	VEGFA-VEGFR2 Signaling Pathway WP3888	angiogenesis	2.0915e-09	0.441989	White fat cell differentiation WP4149		0.00538039	-0.671095				inflammation
7	Translation Factors WP107	cell proliferation/cell fate and differentiation	0.00527561	0.39685	Proteasome Degradation WP183	cell proliferation/cell fate and differentiation	0.000654332	0.33503	Joubert Syndrome WP4656		0.00031253	-0.436798	nsp1 from SARS-CoV-2 inhibits translation initiation in the host cell WP5027		1.99202e-06	0.847761	MAPK Signaling Pathway WP382	RTK/RAS/MAPK pathway	0.00763182	-0.36309				angiogenesis
8	Intraflagellar transport proteins binding to dynein WP4532		0.00774709	-0.506001	miRNA regulation of p53 pathway in prostate cancer WP3982	p53 pathway	0.00185663	0.506533	Intraflagellar transport proteins binding to dynein WP4532		0.000429916	-0.656047	Translation Factors WP107	cell proliferation/cell fate and differentiation	2.75377e-06	0.630707	T-cell receptor (TCR) signaling pathway WP69	inflammation	0.0106958	-0.487374			Oncogenic signaling pathways	HIPPO pathway
9	Intracellular trafficking proteins involved in CMT neuropathy WP4856		0.0169397	0.517002	Metabolic reprogramming in colon cancer WP4290	cell metabolism	0.0028336	0.359371	mRNA Processing WP411		0.00110255	0.397662	Joubert Syndrome WP4656		1.33922e-05	-0.44411	Spinal Cord Injury WP2431		0.0111248	-0.4713				NOTCH pathway
10	Metabolic reprogramming in colon cancer WP4290	cell metabolism	0.0172721	0.400894	VEGFA-VEGFR2 Signaling Pathway WP3888	angiogenesis	0.00517437	0.11868	Allograft Rejection WP2328		0.00110255	-0.451897	mRNA Processing WP411		1.99491e-05	0.480006	Ras signaling WP4223	RTK/RAS/MAPK pathway	0.0123802	-0.394908				oxidative stress
11	PI3K-Akt signaling pathway WP4172	PI3K pathway	0.0172721	0.23993	Cholesterol metabolism (includes both Bloch and Kandutsch-Russell pathways) WP4718	cell metabolism	0.00877075	-0.349934	ErbB signaling pathway WP673	RTK/RAS/MAPK pathway	0.00276694	0.43228	PI3K-Akt signaling pathway WP4172	PI3K pathway	2.54783e-05	0.451623	Adipogenesis WP236		0.0123802	-0.431083				PI3K pathway
12	Photodynamic therapy-induced NF-kB survival signaling WP3617	inflammation	0.0202279	0.474657	PI3K-Akt signaling pathway WP4172	PI3K pathway	0.00878173	0.163506	Translation Factors WP107	cell proliferation/cell fate and differentiation	0.00286105	0.486349	Oxidative phosphorylation WP623	oxidative stress	6.83271e-05	0.616605	DNA Repair Pathways Full Network WP4946	genomic instability	0.0158363	0.494965				RTK/RAS/MAPK pathway
13	Proteasome Degradation WP183	cell proliferation/cell fate and differentiation	0.0234091	0.339885	Photodynamic therapy-induced AP-1 survival signaling. WP3611	cell survival	0.010296	0.340783	RAC1/PAK1/p38/MMP2 Pathway WP3303	RTK/RAS/MAPK pathway	0.00298544	0.477789	Nonalcoholic fatty liver disease WP4396		0.000126455	0.467272	Ebola Virus Pathway on Host WP4217		0.0158363	-0.393794				TGF-beta pathway
14	Hippo-Merlin Signaling Dysregulation WP4541	HIPPO pathway	0.0256538	0.333943	Translation Factors WP107	cell proliferation/cell fate and differentiation	0.0106268	0.305702	Prolactin Signaling Pathway WP2037		0.00302423	0.455318	Intraflagellar transport proteins binding to dynein WP4532		0.000535802	-0.589722	Pyrimidine metabolism WP4022	cell metabolism	0.0158363	0.540774				p53 pathway
15	TP53 network WP1742	p53 pathway	0.0256538	0.551493	G1 to S cell cycle control WP45	cell proliferation/cell fate and differentiation	0.0112352	0.28812	Hippo-Merlin Signaling Dysregulation WP4541	HIPPO pathway	0.00387704	0.455569	Mitochondrial complex I assembly model OXPHOS system WP4324	oxidative stress	0.00055105	0.549199	PPAR signaling pathway WP3942	cell proliferation/cell fate and differentiation	0.0158363	-0.529043				WNT pathway
16	miRNA regulation of p53 pathway in prostate cancer WP3982	p53 pathway	0.0256538	0.490427	Sterol regulatory element-binding proteins (SREBP) signaling WP1982	cell metabolism	0.0176406	-0.25822	PI3K-Akt signaling pathway WP4172	PI3K pathway	0.00393392	0.3489	16p11.2 proximal deletion syndrome WP4949		0.000588269	0.531209	Microglia Pathogen Phagocytosis Pathway WP3937		0.01601	-0.604195			Others	Keywords: cancer, carcinoma, tumor
17	Apoptosis Modulation and Signaling WP1772	cell survival	0.0380993	0.294441	Photodynamic therapy-induced HIF-1 survival signaling WP3614	cell survival	0.0195497	0.360662	nsp1 from SARS-CoV-2 inhibits translation initiation in the host cell WP5027		0.00393392	0.675636	Focal Adhesion-PI3K-Akt-mTOR-signaling pathway WP3932	PI3K pathway	0.000703245	0.431233	Trans-sulfuration and one-carbon metabolism WP2525	cell metabolism	0.0170797	0.682321
18	Allograft Rejection WP2328		0.0380993	-0.32373	Apoptosis-related network due to altered Notch3 in ovarian cancer WP2864	NOTCH pathway	0.0195497	0.288664	Glycolysis and Gluconeogenesis WP534	cell metabolism	0.00565587	0.542796	Focal Adhesion WP306	cell polarity and migration	0.00120332	0.441746	Base Excision Repair WP4752	genomic instability	0.023335	0.633439
19	Arrhythmogenic Right Ventricular Cardiomyopathy WP2118		0.0380993	0.389037	Joubert Syndrome WP4656		0.0218716	-0.251368	PPAR signaling pathway WP3942	cell proliferation/cell fate and differentiation	0.00882452	-0.404515	RAC1/PAK1/p38/MMP2 Pathway WP3303	RTK/RAS/MAPK pathway	0.00288426	0.524329	Amino Acid metabolism WP3925	cell metabolism	0.0237581	0.531778
20	Photodynamic therapy-induced AP-1 survival signaling. WP3611	cell survival	0.0380993	0.379157	Parkin-Ubiquitin Proteasomal System pathway WP2359	cell proliferation/cell fate and differentiation	0.0226859	0.260683	Focal Adhesion-PI3K-Akt-mTOR-signaling pathway WP3932	PI3K pathway	0.00905645	0.341856	Mitochondrial complex III assembly WP4921	oxidative stress	0.00604724	0.687995	DNA IR-damage and cellular response via ATR WP4016	genomic instability	0.0238439	0.548463
21	16p11.2 proximal deletion syndrome WP4949		0.0380993	0.320551	Integrated breast cancer pathway WP1984	Term tumor/carcinoma/cancer	0.0226859	0.1738	Parkin-Ubiquitin Proteasomal System pathway WP2359	cell proliferation/cell fate and differentiation	0.00988938	0.447207	IL-18 signaling pathway WP4754	inflammation	0.00787849	0.399277	Glycolysis and Gluconeogenesis WP534	cell metabolism	0.0317847	0.616123
22	EGF/EGFR signaling pathway WP437	RTK/RAS/MAPK pathway	0.0574654	0.232399	Apoptosis WP254	cell survival	0.0265181	0.228041	Metabolic reprogramming in colon cancer WP4290	cell metabolism	0.012902	0.479694	Mitochondrial CIV Assembly WP4922	oxidative stress	0.0108328	0.550568	DNA Mismatch Repair WP531	genomic instability	0.0329848	0.674861
23	Cholesterol metabolism (includes both Bloch and Kandutsch-Russell pathways) WP4718	cell metabolism	0.0780064	-0.326795	mRNA Processing WP411		0.0280311	0.168415	Fas ligand pathway and stress induction of heat shock proteins WP314		0.0163556	0.481411	Integrated breast cancer pathway WP1984	Term tumor/carcinoma/cancer	0.0249698	0.414029	Cholesterol metabolism (includes both Bloch and Kandutsch-Russell pathways) WP4718	cell metabolism	0.0329848	-0.513784
24	Focal Adhesion-PI3K-Akt-mTOR-signaling pathway WP3932	PI3K pathway	0.0878589	0.210305	Photodynamic therapy-induced NF-kB survival signaling WP3617	inflammation	0.0379234	0.368596	Integrated breast cancer pathway WP1984	Term tumor/carcinoma/cancer	0.0184772	0.35081	Pathogenic Escherichia coli infection WP2272		0.02629	0.497424	TGF-beta Signaling Pathway WP366	TGF-beta pathway	0.0359922	-0.355238
25	Ciliary landscape WP4352	cell polarity and migration	0.0878589	-0.169638	Apoptosis Modulation and Signaling WP1772	cell survival	0.0401041	0.210858	Apoptosis-related network due to altered Notch3 in ovarian cancer WP2864	NOTCH pathway	0.019767	0.45235	Parkin-Ubiquitin Proteasomal System pathway WP2359	cell proliferation/cell fate and differentiation	0.026609	0.479253	B Cell Receptor Signaling Pathway WP23	inflammation	0.0359922	-0.404156
26	Neural Crest Differentiation WP2064		0.0878589	0.328642	EGF/EGFR signaling pathway WP437	RTK/RAS/MAPK pathway	0.0401041	0.157718	16p11.2 proximal deletion syndrome WP4949		0.0222063	0.420007	Apoptosis-related network due to altered Notch3 in ovarian cancer WP2864	NOTCH pathway	0.0283953	0.493908	Ciliopathies WP4803	cell polarity and migration	0.0359922	-0.350194
27	Integrated breast cancer pathway WP1984	Term tumor/carcinoma/cancer	0.0954627	0.227776	16p11.2 proximal deletion syndrome WP4949		0.0401041	0.237046	Modulators of TCR signaling and T cell activation WP5072	inflammation	0.0222063	0.469249	Hippo-Merlin Signaling Dysregulation WP4541	HIPPO pathway	0.0289128	0.467994	Cell cycle WP179	cell proliferation/cell fate and differentiation	0.0430328	0.462074
28	Fas ligand pathway and stress induction of heat shock proteins WP314		0.0978074	0.347516	Focal Adhesion-PI3K-Akt-mTOR-signaling pathway WP3932	PI3K pathway	0.0401041	0.141781	Purine metabolism and related disorders WP4224	cell metabolism	0.0232021	0.6125	TGF-beta Signaling Pathway WP366	TGF-beta pathway	0.030789	0.414395	NRF2-ARE regulation WP4357	oxidative stress	0.0506005	0.649735
29	Glycolysis and Gluconeogenesis WP534	cell metabolism	0.103806	0.369435	Glycolysis and Gluconeogenesis WP534	cell metabolism	0.0401041	0.320128	Oxidation by Cytochrome P450 WP43	oxidative stress	0.0244475	-0.572176	Gastrin signaling pathway WP4659		0.030789	0.423632	mRNA Processing WP411		0.0617109	0.420782
30	Hepatitis B infection WP4666		0.120593	0.228385	Fas ligand pathway and stress induction of heat shock proteins WP314		0.0455554	0.290445	Nonalcoholic fatty liver disease WP4396		0.0259601	0.341477	Retinoblastoma gene in cancer WP2446		0.0335665	0.457642	IL-3 signaling pathway WP286	inflammation	0.0617109	-0.501847
31	G1 to S cell cycle control WP45	cell proliferation/cell fate and differentiation	0.123219	0.30179	Purine metabolism and related disorders WP4224	cell metabolism	0.0511756	0.437989	Mitochondrial LC-Fatty Acid Beta-Oxidation WP368	cell metabolism	0.0312345	-0.549931	7q11.23 copy number variation syndrome WP4932		0.0354162	0.45203	G1 to S cell cycle control WP45	cell proliferation/cell fate and differentiation	0.0725082	0.515347
32	Photodynamic therapy-induced HIF-1 survival signaling WP3614	cell survival	0.123219	0.370163	Allograft Rejection WP2328		0.0547942	-0.260345	Thymic Stromal LymphoPoietin (TSLP) Signaling Pathway WP2203		0.0312345	0.472387	Photodynamic therapy-induced HIF-1 survival signaling WP3614	cell survival	0.0365602	0.536334	Regulation of toll-like receptor signaling pathway WP1449	inflammation	0.0725082	-0.359583
33	p53 transcriptional gene network WP4963	p53 pathway	0.129455	0.297278	Notch Signaling WP268	NOTCH pathway	0.0565571	0.286301	Sterol regulatory element-binding proteins (SREBP) signaling WP1982	cell metabolism	0.0344787	-0.318063	PPAR signaling pathway WP3942	cell proliferation/cell fate and differentiation	0.0375449	-0.343097	Brain-derived neurotrophic factor (BDNF) signaling pathway WP2380		0.0727005	-0.344366
34	Purine metabolism and related disorders WP4224	cell metabolism	0.129455	0.469197	Amino Acid metabolism WP3925	cell metabolism	0.0605145	0.220905	Complement and Coagulation Cascades WP558		0.0347595	-0.423318	FGFR3 signaling in chondrocyte proliferation and terminal differentiation WP4767		0.0505767	0.579706	Corticotropin-releasing hormone signaling pathway WP2355		0.0752308	-0.401356
35	Apoptosis-related network due to altered Notch3 in ovarian cancer WP2864	NOTCH pathway	0.129455	0.309452	7q11.23 copy number variation syndrome WP4932		0.065996	0.207289	Tumor suppressor activity of SMARCB1 WP4204	Term tumor/carcinoma/cancer	0.0373529	0.534753	Oxidation by Cytochrome P450 WP43	oxidative stress	0.0637752	-0.508462	Genotoxicity pathway WP4286	genomic instability	0.0752308	-0.452131
36	ErbB signaling pathway WP673	RTK/RAS/MAPK pathway	0.13237	0.258356	Nanomaterial induced apoptosis WP2507	cell survival	0.0719661	0.408492	Electron Transport Chain (OXPHOS system in mitochondria) WP111	oxidative stress	0.0430424	0.383052	Amyotrophic lateral sclerosis (ALS) WP2447		0.0637752	0.525289	Fluoropyrimidine Activity WP1601		0.0752308	0.614094
37	Bladder cancer WP2828	Term tumor/carcinoma/cancer	0.133001	0.334282	miRNA regulation of DNA damage response WP1530	genomic instability	0.076624	0.228038	Relationship between inflammation, COX-2 and EGFR WP4483	RTK/RAS/MAPK pathway	0.0489405	0.567088	Copper homeostasis WP3286		0.0637752	0.474346	Insulin Signaling WP481		0.0763469	-0.318673
38	CAMKK2 Pathway WP4874	cell proliferation/cell fate and differentiation	0.133316	-0.329917	Apoptosis Modulation by HSP70 WP384	cell survival	0.076624	0.380748	Arrhythmogenic Right Ventricular Cardiomyopathy WP2118		0.0489405	0.455113	ErbB signaling pathway WP673	RTK/RAS/MAPK pathway	0.0637752	0.430517	Nuclear receptors WP170		0.0832275	-0.535579
39	Retinoblastoma gene in cancer WP2446		0.133316	0.271803	Toll-like Receptor Signaling related to MyD88 WP3858	inflammation	0.0829641	0.341502	TP53 network WP1742	p53 pathway	0.0526684	0.576383	Nanoparticle-mediated activation of receptor signaling WP2643		0.0744096	0.5349	Chemokine signaling pathway WP3929	inflammation	0.0850039	-0.359574
40	DNA damage response (only ATM dependent) WP710	genomic instability	0.169233	0.239018	ErbB signaling pathway WP673	RTK/RAS/MAPK pathway	0.0829641	0.189015	Integrin-mediated Cell Adhesion WP185	cell polarity and migration	0.0617323	0.371753	Intracellular trafficking proteins involved in CMT neuropathy WP4856		0.085832	0.553562	Hedgehog Signaling Pathway WP4249	cell proliferation/cell fate and differentiation	0.0903922	-0.568532
41	Pathways in clear cell renal cell carcinoma WP4018	Term tumor/carcinoma/cancer	0.177031	0.261695	Ciliary landscape WP4352	cell polarity and migration	0.0844779	-0.120811	Photodynamic therapy-induced HIF-1 survival signaling WP3614	cell survival	0.0617323	0.474345	Cholesterol metabolism (includes both Bloch and Kandutsch-Russell pathways) WP4718	cell metabolism	0.085832	-0.324243	Pathways in clear cell renal cell carcinoma WP4018	Term tumor/carcinoma/cancer	0.0921722	0.469373
42	Apoptosis WP254	cell survival	0.192089	0.253777	Small cell lung cancer WP4658	Term tumor/carcinoma/cancer	0.0849506	0.192654	Hepatitis B infection WP4666		0.062228	0.33275	Integrin-mediated Cell Adhesion WP185	cell polarity and migration	0.085832	0.4267	Oxidation by Cytochrome P450 WP43	oxidative stress	0.0921722	-0.620601
43	Pyrimidine metabolism WP4022	cell metabolism	0.200801	0.258813	Arrhythmogenic Right Ventricular Cardiomyopathy WP2118		0.0945077	0.27013	p38 MAPK Signaling Pathway WP400	RTK/RAS/MAPK pathway	0.0649869	0.452541	Regulation of Actin Cytoskeleton WP51	cell polarity and migration	0.085832	0.405001	IL-2 signaling pathway WP49	inflammation	0.0921722	-0.474663
44	Small cell lung cancer WP4658	Term tumor/carcinoma/cancer	0.218323	0.245787	Estrogen signaling pathway WP712		0.0945077	0.359615	TNF-alpha signaling pathway WP231	inflammation	0.0649869	0.357477	Host-pathogen interaction of human coronaviruses - apoptosis WP4864	cell survival	0.085832	0.58209	One-carbon metabolism WP241	cell metabolism	0.0949205	0.598015
45	Immune response to tuberculosis WP4197		0.220472	0.373972	Hippo-Merlin Signaling Dysregulation WP4541	HIPPO pathway	0.115184	0.203804	Regulation of Actin Cytoskeleton WP51	cell polarity and migration	0.0649869	0.3422	Apoptosis WP254	cell survival	0.0906314	0.428215	Oncostatin M Signaling Pathway WP2374	inflammation	0.0949205	-0.397285
46	Regulation of apoptosis by parathyroid hormone-related protein WP3872	cell survival	0.22228	0.403523	TNF related weak inducer of apoptosis (TWEAK) Signaling Pathway WP2036	cell survival	0.121777	0.250975	One-carbon metabolism WP241	cell metabolism	0.0654328	0.496091	EGFR Tyrosine Kinase Inhibitor Resistance WP4806	RTK/RAS/MAPK pathway	0.0933211	0.429927	Gastric Cancer Network 2 WP2363	Term tumor/carcinoma/cancer	0.0949205	0.596077
47	Nanomaterial induced apoptosis WP2507	cell survival	0.227373	0.420298	Pyrimidine metabolism WP4022	cell metabolism	0.12209	0.19491	EGF/EGFR signaling pathway WP437	RTK/RAS/MAPK pathway	0.0694986	0.318403	Notch Signaling WP268	NOTCH pathway	0.0965914	0.480824	Gastrin signaling pathway WP4659		0.0949205	-0.336006
48	IL-18 signaling pathway WP4754	inflammation	0.230418	0.181005	p38 MAPK Signaling Pathway WP400	RTK/RAS/MAPK pathway	0.124826	0.267015	Retinoblastoma gene in cancer WP2446		0.0694986	0.37778	Hepatitis C and Hepatocellular Carcinoma WP3646	Term tumor/carcinoma/cancer	0.0990243	0.47674	RANKL/RANK signaling pathway WP2018	inflammation	0.0954971	-0.424794
49	Pathogenic Escherichia coli infection WP2272		0.230418	0.286467	Prolactin Signaling Pathway WP2037		0.131133	0.191156	miRNA regulation of p53 pathway in prostate cancer WP3982	p53 pathway	0.0713604	0.511897	Vitamin D Receptor Pathway WP2877	cell proliferation/cell fate and differentiation	0.101033	0.40819	Regulation of Actin Cytoskeleton WP51	cell polarity and migration	0.0958985	-0.336437
50	Corticotropin-releasing hormone signaling pathway WP2355		0.23516	0.252196	Fluoropyrimidine Activity WP1601		0.131133	0.312221	Integrated Cancer Pathway WP1971	Term tumor/carcinoma/cancer	0.0765831	0.433955	G1 to S cell cycle control WP45	cell proliferation/cell fate and differentiation	0.101033	0.450176	ESC Pluripotency Pathways WP3931	cell proliferation/cell fate and differentiation	0.0958985	-0.384238
51	PPAR signaling pathway WP3942	cell proliferation/cell fate and differentiation	0.244738	-0.25478	Integrated Cancer Pathway WP1971	Term tumor/carcinoma/cancer	0.131133	0.252656	Photodynamic therapy-induced NF-kB survival signaling WP3617	inflammation	0.0782697	0.487071	Photodynamic therapy-induced unfolded protein response WP3613		0.101469	0.523805	Integrated Cancer Pathway WP1971	Term tumor/carcinoma/cancer	0.108656	0.529922
52	Prolactin Signaling Pathway WP2037		0.244738	0.246576	DNA damage response WP707	genomic instability	0.131133	0.214367	Notch Signaling WP268	NOTCH pathway	0.0782697	0.431652	Envelope proteins and their potential roles in EDMD physiopathology WP4535		0.101469	0.477002	Thyroid hormones production and their peripheral downstream signaling effects WP4746		0.108656	-0.397916
53	Relationship between inflammation, COX-2 and EGFR WP4483	RTK/RAS/MAPK pathway	0.244738	0.40806	Retinoblastoma gene in cancer WP2446		0.131133	0.192281	Non-small cell lung cancer WP4255	Term tumor/carcinoma/cancer	0.0782697	0.376123	Head and Neck Squamous Cell Carcinoma WP4674	Term tumor/carcinoma/cancer	0.101711	0.424017	Vitamin D Receptor Pathway WP2877	cell proliferation/cell fate and differentiation	0.109521	0.427841
54	FGFR3 signaling in chondrocyte proliferation and terminal differentiation WP4767		0.244738	0.381148	Immune response to tuberculosis WP4197		0.154478	0.31033	7q11.23 copy number variation syndrome WP4932		0.0782697	0.367205	Arrhythmogenic Right Ventricular Cardiomyopathy WP2118		0.101711	0.478945	Mitochondrial LC-Fatty Acid Beta-Oxidation WP368	cell metabolism	0.119925	-0.584766
55	Parkin-Ubiquitin Proteasomal System pathway WP2359	cell proliferation/cell fate and differentiation	0.244738	0.261816	Regulatory circuits of the STAT3 signaling pathway WP4538	RTK/RAS/MAPK pathway	0.161141	0.221966	TNF related weak inducer of apoptosis (TWEAK) Signaling Pathway WP2036	cell survival	0.0782697	0.42312	miRNA regulation of p53 pathway in prostate cancer WP3982	p53 pathway	0.10727	0.537332	Complement system WP2806		0.12026	-0.410195
56	p38 MAPK Signaling Pathway WP400	RTK/RAS/MAPK pathway	0.244738	0.311776	Acute viral myocarditis WP4298		0.161141	0.186678	Mechanoregulation and pathology of YAP/TAZ via Hippo and non-Hippo mechanisms WP4534	HIPPO pathway	0.0843481	0.428452	Metabolic reprogramming in colon cancer WP4290	cell metabolism	0.10727	0.466423	Heart Development WP1591		0.12026	-0.513343
57	Non-genomic actions of 1,25 dihydroxyvitamin D3 WP4341	cell proliferation/cell fate and differentiation	0.244738	0.275286	IL-18 signaling pathway WP4754	inflammation	0.161141	0.108911	Pathogenic Escherichia coli infection WP2272		0.0969466	0.401064	Ebola Virus Pathway on Host WP4217		0.114989	0.392991	IL-4 signaling pathway WP395	inflammation	0.130218	-0.418665
58	Regulation of Microtubule Cytoskeleton WP2038	cell polarity and migration	0.244738	0.301118	Pathways in clear cell renal cell carcinoma WP4018	Term tumor/carcinoma/cancer	0.165476	0.182635	Neovascularisation processes WP4331	angiogenesis	0.101268	0.460253	miRNA regulation of prostate cancer signaling pathways WP3981	Term tumor/carcinoma/cancer	0.125531	0.490582	Sudden Infant Death Syndrome (SIDS) Susceptibility Pathways WP706		0.139134	-0.349114
59	Neovascularisation processes WP4331	angiogenesis	0.244738	0.336584	Host-pathogen interaction of human coronaviruses - MAPK signaling WP4877	RTK/RAS/MAPK pathway	0.165476	0.2574	Proximal tubule transport WP4917		0.102764	-0.401956	TP53 network WP1742	p53 pathway	0.125531	0.567498	NAD Metabolism in Oncogene-Induced Senescence and Mitochondrial Dysfunction-Associated Senescence WP5046		0.140493	0.586242
60	Fluoropyrimidine Activity WP1601		0.247936	0.351535	Exercise-induced Circadian Regulation WP410		0.166346	-0.230166	DNA IR-damage and cellular response via ATR WP4016	genomic instability	0.105292	0.381158	Primary focal segmental glomerulosclerosis (FSGS) WP2572		0.125531	0.440728	Glucocorticoid Receptor Pathway WP2880		0.148384	-0.387732
61	Pancreatic adenocarcinoma pathway WP4263	Term tumor/carcinoma/cancer	0.271713	0.227587	Thermogenesis WP4321		0.172336	0.168856	Gastric Cancer Network 2 WP2363	Term tumor/carcinoma/cancer	0.105292	0.471591	MECP2 and Associated Rett Syndrome WP3584		0.125531	0.448584	Tumor suppressor activity of SMARCB1 WP4204	Term tumor/carcinoma/cancer	0.160158	0.577913
62	Proteoglycan biosynthesis WP4784		0.273242	0.408476	Eicosanoid metabolism via lipooxygenases (LOX) WP4721	cell metabolism	0.177364	0.3586	Toll-like Receptor Signaling related to MyD88 WP3858	inflammation	0.105292	0.477312	Pathways in clear cell renal cell carcinoma WP4018	Term tumor/carcinoma/cancer	0.125531	0.41958	DNA IR-double strand breaks and cellular response via ATM WP3959	genomic instability	0.160158	0.485684
63	Follicle Stimulating Hormone (FSH) signaling pathway WP2035		0.277218	0.355939	Base Excision Repair WP4752	genomic instability	0.177364	0.262125	G1 to S cell cycle control WP45	cell proliferation/cell fate and differentiation	0.109151	0.385121	Modulators of TCR signaling and T cell activation WP5072	inflammation	0.125531	0.461284	IL-1 signaling pathway WP195	inflammation	0.160158	-0.392527
64	Tryptophan metabolism WP465		0.277218	-0.367331	Gastric Cancer Network 2 WP2363	Term tumor/carcinoma/cancer	0.177364	0.293766	Apoptosis Modulation and Signaling WP1772	cell survival	0.11546	0.34621	Epithelial to mesenchymal transition in colorectal cancer WP4239	cell proliferation/cell fate and differentiation	0.125531	0.39603	SREBF and miR33 in cholesterol and lipid homeostasis WP2011		0.161445	-0.573801
65	Aryl Hydrocarbon Receptor Pathway WP2873	RTK/RAS/MAPK pathway	0.284267	0.330782	Oxidation by Cytochrome P450 WP43	oxidative stress	0.177364	-0.355594	SREBF and miR33 in cholesterol and lipid homeostasis WP2011		0.11546	-0.463323	Hepatitis B infection WP4666		0.125531	0.383379	Complement and Coagulation Cascades WP558		0.163037	-0.464485
66	3q29 copy number variation syndrome WP4906		0.284267	-0.238092	Tumor suppressor activity of SMARCB1 WP4204	Term tumor/carcinoma/cancer	0.177364	0.305089	Pathways in clear cell renal cell carcinoma WP4018	Term tumor/carcinoma/cancer	0.11546	0.356469	Ras signaling WP4223	RTK/RAS/MAPK pathway	0.134738	0.385445	Nucleotide metabolism WP404	cell metabolism	0.165208	0.615201
67	Integrated Cancer Pathway WP1971	Term tumor/carcinoma/cancer	0.286233	0.290671	PPAR signaling pathway WP3942	cell proliferation/cell fate and differentiation	0.178547	-0.219199	Bladder cancer WP2828	Term tumor/carcinoma/cancer	0.11546	0.413834	Apoptosis Modulation and Signaling WP1772	cell survival	0.136013	0.407787	VEGFA-VEGFR2 Signaling Pathway WP3888	angiogenesis	0.169024	-0.236135
68	Folate Metabolism WP176	cell metabolism	0.288862	0.281559	Follicle Stimulating Hormone (FSH) signaling pathway WP2035		0.185534	0.302019	Nucleotide metabolism WP404	cell metabolism	0.11546	0.516468	Pancreatic adenocarcinoma pathway WP4263	Term tumor/carcinoma/cancer	0.136013	0.404467	Non-genomic actions of 1,25 dihydroxyvitamin D3 WP4341	cell proliferation/cell fate and differentiation	0.184164	-0.390819
69	Nucleotide metabolism WP404	cell metabolism	0.288862	0.391139	TNF-alpha signaling pathway WP231	inflammation	0.192996	0.155697	Small cell lung cancer WP4658	Term tumor/carcinoma/cancer	0.11546	0.346962	Renin-angiotensin-aldosterone system (RAAS) WP4756		0.136013	0.510783	Senescence and Autophagy in Cancer WP615	cell survival	0.184164	0.402775
70	Apoptosis Modulation by HSP70 WP384	cell survival	0.313489	0.368004	Cell cycle WP179	cell proliferation/cell fate and differentiation	0.206065	0.146211	MET in type 1 papillary renal cell carcinoma WP4205	cell proliferation/cell fate and differentiation	0.11546	0.382003	Insulin Signaling WP481		0.136013	0.373691	Lung fibrosis WP3624		0.196916	-0.421327
71	Modulators of TCR signaling and T cell activation WP5072	inflammation	0.32232	0.27893	Nucleotide metabolism WP404	cell metabolism	0.213073	0.33569	Focal Adhesion WP306	cell polarity and migration	0.11546	0.306122	Mammary gland development pathway - Pregnancy and lactation (Stage 3 of 4) WP2817		0.138268	0.527042	Myometrial relaxation and contraction pathways WP289		0.196916	-0.316621
72	RAC1/PAK1/p38/MMP2 Pathway WP3303	RTK/RAS/MAPK pathway	0.329208	0.249292	Melanoma WP4685		0.227091	0.182412	Follicle Stimulating Hormone (FSH) signaling pathway WP2035		0.11546	0.475325	Small cell lung cancer WP4658	Term tumor/carcinoma/cancer	0.141311	0.406938	Fatty acid beta-oxidation WP143	cell metabolism	0.196916	-0.453493
73	Synaptic Vesicle Pathway WP2267		0.329208	0.335286	Non-genomic actions of 1,25 dihydroxyvitamin D3 WP4341	cell proliferation/cell fate and differentiation	0.238233	0.199976	Nanoparticle-mediated activation of receptor signaling WP2643		0.11546	0.457305	Regulation of Microtubule Cytoskeleton WP2038	cell polarity and migration	0.141311	0.459701	IL-18 signaling pathway WP4754	inflammation	0.196916	-0.262379
74	Regulatory circuits of the STAT3 signaling pathway WP4538	RTK/RAS/MAPK pathway	0.329208	0.262053	Relationship between inflammation, COX-2 and EGFR WP4483	RTK/RAS/MAPK pathway	0.243643	0.327354	Ectoderm Differentiation WP2858		0.125776	-0.239373	Fas ligand pathway and stress induction of heat shock proteins WP314		0.148088	0.455656	NRF2 pathway WP2884	oxidative stress	0.196916	0.40449
75	mRNA Processing WP411		0.329208	0.187692	Modulators of TCR signaling and T cell activation WP5072	inflammation	0.246956	0.218165	Acute viral myocarditis WP4298		0.127455	0.354104	Pyrimidine metabolism WP4022	cell metabolism	0.151785	0.412691	CAMKK2 Pathway WP4874	cell proliferation/cell fate and differentiation	0.196916	-0.446965
76	Extracellular vesicle-mediated signaling in recipient cells WP2870		0.329208	0.322952	Lipid Metabolism Pathway WP3965	cell metabolism	0.246956	-0.307006	Metapathway biotransformation Phase I and II WP702		0.127455	-0.263717	Allograft Rejection WP2328		0.151785	-0.279507	Transcription factor regulation in adipogenesis WP3599		0.196916	-0.550111
77	Amyotrophic lateral sclerosis (ALS) WP2447		0.329208	0.308813	Hepatitis B infection WP4666		0.263497	0.124646	Regucalcin in proximal tubule epithelial kidney cells WP4838		0.140033	0.459495	TNF-alpha signaling pathway WP231	inflammation	0.151785	0.396617	One-carbon metabolism and related pathways WP3940	cell metabolism	0.196916	0.501855
78	PI3K/AKT/mTOR - VitD3 signaling WP4141	PI3K pathway	0.329208	-0.357643	Pancreatic adenocarcinoma pathway WP4263	Term tumor/carcinoma/cancer	0.263497	0.151949	Thermogenesis WP4321		0.141229	0.337617	Fragile X Syndrome WP4549		0.15253	0.395235	Exercise-induced Circadian Regulation WP410		0.196916	-0.397666
79	Mechanoregulation and pathology of YAP/TAZ via Hippo and non-Hippo mechanisms WP4534	HIPPO pathway	0.331095	0.278522	RAC1/PAK1/p38/MMP2 Pathway WP3303	RTK/RAS/MAPK pathway	0.265076	0.184927	Hepatitis C and Hepatocellular Carcinoma WP3646	Term tumor/carcinoma/cancer	0.142634	0.398927	Tryptophan metabolism WP465		0.15253	-0.40614	Intracellular trafficking proteins involved in CMT neuropathy WP4856		0.196916	-0.498273
80	Amino Acid metabolism WP3925	cell metabolism	0.331095	0.233542	Physiological and pathological hypertrophy of the heart WP1528		0.272328	-0.278958	Photodynamic therapy-induced AP-1 survival signaling. WP3611	cell survival	0.147607	0.397638	22q11.2 copy number variation syndrome WP4657		0.15253	0.411254	Acute viral myocarditis WP4298		0.196916	-0.346527
81	Toll-like Receptor Signaling related to MyD88 WP3858	inflammation	0.331095	0.330868	Mechanoregulation and pathology of YAP/TAZ via Hippo and non-Hippo mechanisms WP4534	HIPPO pathway	0.272328	0.218834	Pancreatic adenocarcinoma pathway WP4263	Term tumor/carcinoma/cancer	0.151611	0.332101	Prostaglandin Synthesis and Regulation WP98	inflammation	0.15253	0.487843	Vitamin B12 metabolism WP1533		0.196916	-0.461189
82	Type I interferon induction and signaling during SARS-CoV-2 infection WP4868	inflammation	0.331095	0.31944	Proteoglycan biosynthesis WP4784		0.278337	0.326546	Glycerolipids and Glycerophospholipids WP4722		0.153344	-0.428129	IL-1 signaling pathway WP195	inflammation	0.15253	0.430363	IL-7 signaling pathway WP205	inflammation	0.196916	-0.514355
83	Kisspeptin/kisspeptin receptor system in the ovary WP4871		0.331095	0.330166	Pathogenic Escherichia coli infection WP2272		0.307283	0.193727	Pyrimidine metabolism WP4022	cell metabolism	0.153344	0.345524	Host-pathogen interaction of human coronaviruses - MAPK signaling WP4877	RTK/RAS/MAPK pathway	0.15715	0.464981	Type I collagen synthesis in the context of Osteogenesis imperfecta WP4786		0.196916	0.53549
84	TNF related weak inducer of apoptosis (TWEAK) Signaling Pathway WP2036	cell survival	0.350823	0.269653	DNA damage response (only ATM dependent) WP710	genomic instability	0.31121	0.13821	MAPK Signaling Pathway WP382	RTK/RAS/MAPK pathway	0.155655	0.285733	Pre-implantation embryo WP3527		0.159701	0.48152	16p11.2 proximal deletion syndrome WP4949		0.196916	0.436106
85	Wnt/beta-catenin signaling pathway in leukemia WP3658	WNT pathway	0.360809	0.351517	Oxidative phosphorylation WP623	oxidative stress	0.31121	-0.207942	DNA damage response WP707	genomic instability	0.156729	0.364646	Unfolded protein response WP4925	cell proliferation/cell fate and differentiation	0.159701	0.498846	Purine metabolism and related disorders WP4224	cell metabolism	0.196916	0.602958
86	Oxidation by Cytochrome P450 WP43	oxidative stress	0.374409	-0.344558	ATM Signaling Pathway WP2516	genomic instability	0.31121	0.243623	FGFR3 signaling in chondrocyte proliferation and terminal differentiation WP4767		0.169048	0.467703	Glycolysis and Gluconeogenesis WP534	cell metabolism	0.167965	0.464746	IL1 and megakaryocytes in obesity WP2865	inflammation	0.206389	-0.540163
87	Type 2 papillary renal cell carcinoma WP4241	Term tumor/carcinoma/cancer	0.374409	0.298108	Myometrial relaxation and contraction pathways WP289		0.31121	0.134161	miRNA regulation of DNA damage response WP1530	genomic instability	0.169048	0.358303	PDGF Pathway WP2526	angiogenesis	0.171862	0.45224	Sterol regulatory element-binding proteins (SREBP) signaling WP1982	cell metabolism	0.206389	-0.349626
88	Endothelin Pathways WP2197		0.374409	-0.316628	Non-small cell lung cancer WP4255	Term tumor/carcinoma/cancer	0.31121	0.163916	Base Excision Repair WP4752	genomic instability	0.172412	0.41369	Immune response to tuberculosis WP4197		0.171862	0.494898	Selenium Micronutrient Network WP15		0.206389	-0.385101
89	Zinc homeostasis WP3529		0.374409	0.326587	Bladder cancer WP2828	Term tumor/carcinoma/cancer	0.31121	0.210882	DNA IR-double strand breaks and cellular response via ATM WP3959	genomic instability	0.18045	0.372329	Alpha 6 Beta 4 signaling pathway WP244	cell polarity and migration	0.174191	0.465745	Cytoplasmic Ribosomal Proteins WP477	cell proliferation/cell fate and differentiation	0.206389	0.392697
90	SREBF and miR33 in cholesterol and lipid homeostasis WP2011		0.388563	-0.340083	FGFR3 signaling in chondrocyte proliferation and terminal differentiation WP4767		0.31121	0.282764	Tryptophan metabolism WP465		0.185534	-0.413261	STING pathway in Kawasaki-like disease and COVID-19 WP4961		0.174191	0.523617	Physiological and pathological hypertrophy of the heart WP1528		0.209974	-0.477951
91	Integrin-mediated Cell Adhesion WP185	cell polarity and migration	0.394904	0.211759	Thyroid stimulating hormone (TSH) signaling pathway WP2032		0.311852	-0.176854	Regulation of Microtubule Cytoskeleton WP2038	cell polarity and migration	0.185534	0.387916	Non-small cell lung cancer WP4255	Term tumor/carcinoma/cancer	0.179142	0.408423	Oxidative Stress WP408	oxidative stress	0.209974	-0.457818
92	Simplified Interaction Map Between LOXL4 and Oxidative Stress Pathway WP3670	oxidative stress	0.394904	-0.337576	Tryptophan metabolism WP465		0.311852	-0.304451	Host-pathogen interaction of human coronaviruses - apoptosis WP4864	cell survival	0.185534	0.484628	Nucleotide metabolism WP404	cell metabolism	0.185231	0.527656	TYROBP causal network in microglia WP3945		0.214123	-0.414102
93	Thermogenesis WP4321		0.396574	0.209117	Mitochondrial LC-Fatty Acid Beta-Oxidation WP368	cell metabolism	0.312349	-0.30375	EGFR Tyrosine Kinase Inhibitor Resistance WP4806	RTK/RAS/MAPK pathway	0.185534	0.334733	IL-5 signaling pathway WP127	inflammation	0.185231	0.459306	Epithelial to mesenchymal transition in colorectal cancer WP4239	cell proliferation/cell fate and differentiation	0.21981	0.385033
94	Vitamin D Receptor Pathway WP2877	cell proliferation/cell fate and differentiation	0.396574	0.198053	Regulation of apoptosis by parathyroid hormone-related protein WP3872	cell survival	0.320257	0.287626	Fluoropyrimidine Activity WP1601		0.185534	0.434954	Mechanoregulation and pathology of YAP/TAZ via Hippo and non-Hippo mechanisms WP4534	HIPPO pathway	0.187092	0.445082	Photodynamic therapy-induced HIF-1 survival signaling WP3614	cell survival	0.222845	0.50415
95	One-carbon metabolism WP241	cell metabolism	0.396574	0.308509	Glycerophospholipid Biosynthetic Pathway WP2533		0.321969	-0.265041	Effect of progerin on genes involved in Hutchinson-Gilford progeria syndrome WP4320		0.203777	0.455208	TGF-beta receptor signaling in skeletal dysplasias WP4816	TGF-beta pathway	0.191053	0.439772	Serotonin Receptor 4/6/7 and NR3C Signaling WP734		0.226494	-0.517515
96	Translation inhibitors in chronically activated PDGFRA cells WP4566	angiogenesis	0.396574	0.248369	Neovascularisation processes WP4331	angiogenesis	0.323049	0.239099	Neural Crest Differentiation WP2064		0.203777	0.363208	Base Excision Repair WP4752	genomic instability	0.198742	0.459169	Integrin-mediated Cell Adhesion WP185	cell polarity and migration	0.239339	-0.321289
97	Striated Muscle Contraction Pathway WP383		0.396574	0.364107	Fatty acid beta-oxidation WP143	cell metabolism	0.323257	-0.234577	Ras signaling WP4223	RTK/RAS/MAPK pathway	0.203777	0.297745	DNA damage response (only ATM dependent) WP710	genomic instability	0.19967	0.382872	Kit receptor signaling pathway WP304	RTK/RAS/MAPK pathway	0.240121	-0.370519
98	7q11.23 copy number variation syndrome WP4932		0.396574	0.214599	7-oxo-C and 7beta-HC pathways WP5064		0.323257	-0.292003	Nucleotide Excision Repair WP4753	genomic instability	0.203777	0.373744	Brain-derived neurotrophic factor (BDNF) signaling pathway WP2380		0.207691	0.372242	Cardiac Progenitor Differentiation WP2406		0.240578	0.583726
99	Hepatitis C and Hepatocellular Carcinoma WP3646	Term tumor/carcinoma/cancer	0.408587	0.259746	Ectoderm Differentiation WP2858		0.334767	-0.131093	Interleukin-11 Signaling Pathway WP2332	inflammation	0.203777	0.378751	Cytosolic DNA-sensing pathway WP4655	genomic instability	0.208301	0.419995	Signal transduction through IL1R WP4496	inflammation	0.240578	-0.457685
100	Lipid Metabolism Pathway WP3965	cell metabolism	0.410209	-0.30357	Translation inhibitors in chronically activated PDGFRA cells WP4566	angiogenesis	0.341325	0.187085	Melanoma WP4685		0.203777	0.341489	Leptin signaling pathway WP2034	cell metabolism	0.208301	0.394004	Glycosylation and related congenital defects WP4521		0.252759	0.519092
101	Non-small cell lung cancer WP4255	Term tumor/carcinoma/cancer	0.410209	0.21894	Serotonin Receptor 4/6/7 and NR3C Signaling WP734		0.341455	0.296287	Fragile X Syndrome WP4549		0.206376	0.312971	Neovascularisation processes WP4331	angiogenesis	0.208301	0.466308	Nephrotic syndrome WP4758		0.257207	-0.418877
102	Thymic Stromal LymphoPoietin (TSLP) Signaling Pathway WP2203		0.410209	0.266631	Regulation of Microtubule Cytoskeleton WP2038	cell polarity and migration	0.341455	0.202961	B Cell Receptor Signaling Pathway WP23	inflammation	0.206376	0.318475	Inhibition of exosome biogenesis and secretion by Manumycin A in CRPC cells WP4301		0.2121	0.510714	T-Cell antigen Receptor (TCR) pathway during Staphylococcus aureus infection WP3863		0.257579	-0.369444
103	Breast cancer pathway WP4262	Term tumor/carcinoma/cancer	0.419863	0.190236	Corticotropin-releasing hormone signaling pathway WP2355		0.341455	0.154277	Type I interferon induction and signaling during SARS-CoV-2 infection WP4868	inflammation	0.211932	0.420225	Hypothesized Pathways in Pathogenesis of Cardiovascular Disease WP3668		0.212761	0.525488	Electron Transport Chain (OXPHOS system in mitochondria) WP111	oxidative stress	0.257579	0.399642
104	Sterol regulatory element-binding proteins (SREBP) signaling WP1982	cell metabolism	0.419863	-0.188868	Nanoparticle-mediated activation of receptor signaling WP2643		0.341455	0.242486	DNA Repair Pathways Full Network WP4946	genomic instability	0.212683	0.305303	IL-4 signaling pathway WP395	inflammation	0.214269	0.423156	Hematopoietic Stem Cell Differentiation WP2849		0.259432	-0.457932
105	Interferon type I signaling pathways WP585	inflammation	0.419863	0.237551	Glucocorticoid Receptor Pathway WP2880		0.343359	-0.16992	Methionine De Novo and Salvage Pathway WP3580		0.212683	0.464063	Phosphoinositides metabolism WP4971		0.217982	-0.290617	Nucleotide Excision Repair WP4753	genomic instability	0.27374	0.45264
106	Senescence and Autophagy in Cancer WP615	cell survival	0.444056	0.19021	Effect of progerin on genes involved in Hutchinson-Gilford progeria syndrome WP4320		0.343359	0.270669	Oxysterols derived from cholesterol WP4545		0.215175	-0.362601	Vitamin D in inflammatory diseases WP4482	inflammation	0.217982	0.501272	Glutathione metabolism WP100		0.27374	0.571338
107	LncRNA involvement in canonical Wnt signaling and colorectal cancer WP4258	WNT pathway	0.444056	0.22353	Intracellular trafficking proteins involved in CMT neuropathy WP4856		0.354676	0.262021	Folate Metabolism WP176	cell metabolism	0.215837	0.36917	MAPK Signaling Pathway WP382	RTK/RAS/MAPK pathway	0.224671	0.350877	Hereditary leiomyomatosis and renal cell carcinoma pathway WP4206	Term tumor/carcinoma/cancer	0.275171	0.544052
108	Host-pathogen interaction of human coronaviruses - MAPK signaling WP4877	RTK/RAS/MAPK pathway	0.451286	0.265099	Endothelin Pathways WP2197		0.378577	0.272013	Non-genomic actions of 1,25 dihydroxyvitamin D3 WP4341	cell proliferation/cell fate and differentiation	0.221561	0.352695	Calcium Regulation in the Cardiac Cell WP536		0.224671	0.388433	AGE/RAGE pathway WP2324	cell proliferation/cell fate and differentiation	0.28209	-0.335948
109	Estrogen signaling pathway WP712		0.451286	0.317917	Renin-angiotensin-aldosterone system (RAAS) WP4756		0.378577	0.246719	Mitochondrial complex III assembly WP4921	oxidative stress	0.221561	0.477364	Cell cycle WP179	cell proliferation/cell fate and differentiation	0.224671	0.374749	Structural Pathway of Interleukin 1 (IL-1) WP2637	inflammation	0.29449	-0.35431
110	Endochondral Ossification WP474		0.451286	-0.227958	TGF-beta receptor signaling in skeletal dysplasias WP4816	TGF-beta pathway	0.384274	0.191069	Transcription co-factors SKI and SKIL protein partners WP4533		0.221561	0.476916	TGF-beta Receptor Signaling WP560	TGF-beta pathway	0.225052	0.432171	Melatonin metabolism and effects WP3298		0.297726	-0.421612
111	Endochondral Ossification with Skeletal Dysplasias WP4808		0.451286	-0.227958	Neural Crest Differentiation WP2064		0.39391	0.177437	Immune response to tuberculosis WP4197		0.2229	0.424986	Myometrial relaxation and contraction pathways WP289		0.229345	0.374458	IL17 signaling pathway WP2112	inflammation	0.298379	-0.438193
112	DNA damage response WP707	genomic instability	0.451286	0.225517	DNA IR-double strand breaks and cellular response via ATM WP3959	genomic instability	0.398809	0.178331	Fatty Acid Biosynthesis WP357		0.2229	-0.358045	NO/cGMP/PKG mediated Neuroprotection WP4008		0.235075	0.509234	Primary focal segmental glomerulosclerosis (FSGS) WP2572		0.30069	-0.343336
113	Tumor suppressor activity of SMARCB1 WP4204	Term tumor/carcinoma/cancer	0.45387	0.30438	MAPK Signaling Pathway WP382	RTK/RAS/MAPK pathway	0.398809	0.0929364	Resistin as a regulator of inflammation WP4481	inflammation	0.231769	0.447837	Tumor suppressor activity of SMARCB1 WP4204	Term tumor/carcinoma/cancer	0.235075	0.478103	Mitochondrial CIV Assembly WP4922	oxidative stress	0.318403	0.459781
114	Joubert Syndrome WP4656		0.453875	-0.180791	Vitamin D Receptor Pathway WP2877	cell proliferation/cell fate and differentiation	0.411462	0.124691	SARS coronavirus and innate immunity WP4912		0.231769	0.463847	Signal transduction through IL1R WP4496	inflammation	0.235075	0.473589	Endothelin Pathways WP2197		0.328735	-0.460772
115	Regucalcin in proximal tubule epithelial kidney cells WP4838		0.453875	0.297168	Interleukin-11 Signaling Pathway WP2332	inflammation	0.419521	0.188923	NAD Metabolism in Oncogene-Induced Senescence and Mitochondrial Dysfunction-Associated Senescence WP5046		0.231769	0.427191	Prolactin Signaling Pathway WP2037		0.238058	0.390821	Mitochondrial complex I assembly model OXPHOS system WP4324	oxidative stress	0.329416	0.415155
116	miRNA regulation of DNA damage response WP1530	genomic instability	0.453875	0.220622	Hepatitis C and Hepatocellular Carcinoma WP3646	Term tumor/carcinoma/cancer	0.419521	0.188743	Fatty acid beta-oxidation WP143	cell metabolism	0.237109	-0.315217	Bladder cancer WP2828	Term tumor/carcinoma/cancer	0.243529	0.4304	EGF/EGFR signaling pathway WP437	RTK/RAS/MAPK pathway	0.329416	-0.262711
117	Aryl Hydrocarbon Receptor Netpath WP2586	RTK/RAS/MAPK pathway	0.453875	0.249953	p53 transcriptional gene network WP4963	p53 pathway	0.437093	0.161134	Mitochondrial complex I assembly model OXPHOS system WP4324	oxidative stress	0.24818	0.340479	Spinal Cord Injury WP2431		0.243529	0.388791	MAPK Cascade WP422	RTK/RAS/MAPK pathway	0.339513	-0.391139
118	Base Excision Repair WP4752	genomic instability	0.453875	0.267372	Electron Transport Chain (OXPHOS system in mitochondria) WP111	oxidative stress	0.437125	-0.136221	Sudden Infant Death Syndrome (SIDS) Susceptibility Pathways WP706		0.24818	-0.226693	Methionine De Novo and Salvage Pathway WP3580		0.256958	0.495987	Calcium Regulation in the Cardiac Cell WP536		0.346026	-0.303832
119	Cell cycle WP179	cell proliferation/cell fate and differentiation	0.453875	0.184815	3q29 copy number variation syndrome WP4906		0.437125	-0.170808	Breast cancer pathway WP4262	Term tumor/carcinoma/cancer	0.24818	0.296937	Integrated Cancer Pathway WP1971	Term tumor/carcinoma/cancer	0.257149	0.42767	Neurodegeneration with brain iron accumulation (NBIA) subtypes pathway WP4577		0.348186	0.423508
120	Gastric Cancer Network 2 WP2363	Term tumor/carcinoma/cancer	0.453875	0.290419	NAD Metabolism in Oncogene-Induced Senescence and Mitochondrial Dysfunction-Associated Senescence WP5046		0.437125	0.241326	Ebola Virus Pathway on Host WP4217		0.254435	0.289521	Effect of progerin on genes involved in Hutchinson-Gilford progeria syndrome WP4320		0.260034	0.482276	NAD+ biosynthetic pathways WP3645		0.354699	0.536013
121	Chromosomal and microsatellite instability in colorectal cancer WP4216	genomic instability	0.470426	0.203871	Type 2 papillary renal cell carcinoma WP4241	Term tumor/carcinoma/cancer	0.438577	0.213232	Translation inhibitors in chronically activated PDGFRA cells WP4566	angiogenesis	0.264156	0.347989	Initiation of transcription and translation elongation at the HIV-1 LTR WP3414		0.260034	0.444246	Focal Adhesion WP306	cell polarity and migration	0.356345	-0.26321
122	Trans-sulfuration and one-carbon metabolism WP2525	cell metabolism	0.482384	0.286119	Glioblastoma signaling pathways WP2261		0.442673	0.137564	Unfolded protein response WP4925	cell proliferation/cell fate and differentiation	0.2677	0.411157	MET in type 1 papillary renal cell carcinoma WP4205	cell proliferation/cell fate and differentiation	0.260034	0.404067	Osteoblast differentiation WP4787		0.368759	-0.316023
123	Mesodermal commitment pathway WP2857		0.482384	0.185151	RANKL/RANK signaling pathway WP2018	inflammation	0.450554	0.16553	G Protein Signaling Pathways WP35		0.2677	-0.243525	DNA Replication WP466	cell proliferation/cell fate and differentiation	0.260034	0.443859	Apoptosis-related network due to altered Notch3 in ovarian cancer WP2864	NOTCH pathway	0.371715	0.413624
124	DNA IR-double strand breaks and cellular response via ATM WP3959	genomic instability	0.482384	0.230455	DNA Repair Pathways Full Network WP4946	genomic instability	0.452195	0.117915	Spinal Cord Injury WP2431		0.269506	-0.232433	Kit receptor signaling pathway WP304	RTK/RAS/MAPK pathway	0.260787	0.409757	NO/cGMP/PKG mediated Neuroprotection WP4008		0.373997	-0.461982
125	Mitochondrial LC-Fatty Acid Beta-Oxidation WP368	cell metabolism	0.487107	-0.296428	SREBF and miR33 in cholesterol and lipid homeostasis WP2011		0.458547	-0.278252	Glucocorticoid Receptor Pathway WP2880		0.274146	-0.250059	Regulation of apoptosis by parathyroid hormone-related protein WP3872	cell survival	0.261452	0.486087	Alzheimer's disease WP2059		0.373997	-0.317829
126	ESC Pluripotency Pathways WP3931	cell proliferation/cell fate and differentiation	0.487107	0.201291	Unfolded protein response WP4925	cell proliferation/cell fate and differentiation	0.472333	0.229644	Physiological and pathological hypertrophy of the heart WP1528		0.274146	-0.334849	Netrin-UNC5B signaling pathway WP4747		0.263821	0.42903	Overview of leukocyte-intrinsic Hippo pathway functions WP4542	HIPPO pathway	0.38245	-0.413816
127	Eicosanoid metabolism via lipooxygenases (LOX) WP4721	cell metabolism	0.487107	0.333936	Head and Neck Squamous Cell Carcinoma WP4674	Term tumor/carcinoma/cancer	0.492768	0.133617	Cell cycle WP179	cell proliferation/cell fate and differentiation	0.274146	0.29242	Glioblastoma signaling pathways WP2261		0.263821	0.382455	Parkin-Ubiquitin Proteasomal System pathway WP2359	cell proliferation/cell fate and differentiation	0.384398	0.394684
128	Physiological and pathological hypertrophy of the heart WP1528		0.487107	-0.262356	Pathways affected in adenoid cystic carcinoma WP3651	Term tumor/carcinoma/cancer	0.493016	-0.154164	RANKL/RANK signaling pathway WP2018	inflammation	0.274146	0.33848	IL1 and megakaryocytes in obesity WP2865	inflammation	0.265451	0.504724	Tryptophan metabolism WP465		0.384398	-0.456935
129	Lung fibrosis WP3624		0.487107	-0.215925	Chromosomal and microsatellite instability in colorectal cancer WP4216	genomic instability	0.500875	0.13533	TLR4 Signaling and Tolerance WP3851	inflammation	0.274146	0.419056	TNF related weak inducer of apoptosis (TWEAK) Signaling Pathway WP2036	cell survival	0.265709	0.418773	Phosphoinositides metabolism WP4971		0.384398	-0.368841
130	Overview of leukocyte-intrinsic Hippo pathway functions WP4542	HIPPO pathway	0.496972	0.285806	TGF-beta Receptor Signaling WP560	TGF-beta pathway	0.500875	0.178247	Aryl Hydrocarbon Receptor Netpath WP2586	RTK/RAS/MAPK pathway	0.274146	0.359004	G13 Signaling Pathway WP524		0.267876	0.432134	Regulation of apoptosis by parathyroid hormone-related protein WP3872	cell survival	0.384398	0.506191
131	Effect of progerin on genes involved in Hutchinson-Gilford progeria syndrome WP4320		0.496972	0.301873	Calcium Regulation in the Cardiac Cell WP536		0.517607	0.128218	IL-5 signaling pathway WP127	inflammation	0.274365	0.373912	IL-7 signaling pathway WP205	inflammation	0.267876	0.482653	Serotonin Receptor 2 and ELK-SRF/GATA4 signaling WP732		0.384398	-0.4542
132	Head and Neck Squamous Cell Carcinoma WP4674	Term tumor/carcinoma/cancer	0.501092	0.19525	CAMKK2 Pathway WP4874	cell proliferation/cell fate and differentiation	0.517607	-0.198203	Interferon type I signaling pathways WP585	inflammation	0.276766	0.336855	Cell migration and invasion through p75NTR WP4561	cell polarity and migration	0.267876	0.49516	Non-small cell lung cancer WP4255	Term tumor/carcinoma/cancer	0.384398	0.381822
133	Nuclear Receptors Meta-Pathway WP2882		0.504699	0.147065	Transcription factor regulation in adipogenesis WP3599		0.517607	-0.266975	7-oxo-C and 7beta-HC pathways WP5064		0.276766	-0.360056	Eukaryotic Transcription Initiation WP405	cell proliferation/cell fate and differentiation	0.267876	0.419221	Angiopoietin Like Protein 8 Regulatory Pathway WP3915		0.384398	-0.268915
134	MAPK Cascade WP422	RTK/RAS/MAPK pathway	0.51349	-0.225056	Gastrin signaling pathway WP4659		0.517607	0.107857	Host-pathogen interaction of human coronaviruses - interferon induction WP4880	inflammation	0.276766	0.368546	IL-6 signaling pathway WP364	inflammation	0.267876	0.421854	Intraflagellar transport proteins binding to dynein WP4532		0.384398	-0.408787
135	Mammary gland development pathway - Pregnancy and lactation (Stage 3 of 4) WP2817		0.51349	0.29785	DNA Replication WP466	cell proliferation/cell fate and differentiation	0.517607	0.197914	Photodynamic therapy-induced NFE2L2 (NRF2) survival signaling WP3612	oxidative stress	0.276766	-0.351153	EGF/EGFR signaling pathway WP437	RTK/RAS/MAPK pathway	0.270813	0.349308	Relationship between inflammation, COX-2 and EGFR WP4483	RTK/RAS/MAPK pathway	0.384398	0.521224
136	TGF-beta receptor signaling in skeletal dysplasias WP4816	TGF-beta pathway	0.51349	0.233266	Nanoparticle triggered autophagic cell death WP2509	cell survival	0.518258	0.23192	TCA Cycle and Deficiency of Pyruvate Dehydrogenase complex (PDHc) WP2453	cell metabolism	0.279048	0.452102	Chromosomal and microsatellite instability in colorectal cancer WP4216	genomic instability	0.270813	0.382273	Eukaryotic Transcription Initiation WP405	cell proliferation/cell fate and differentiation	0.39145	0.424111
137	NRF2 pathway WP2884	oxidative stress	0.515167	0.181697	Overview of leukocyte-intrinsic Hippo pathway functions WP4542	HIPPO pathway	0.522629	0.220583	Vitamin B12 metabolism WP1533		0.279048	-0.310215	Melanoma WP4685		0.29058	0.387718	Host-pathogen interaction of human coronaviruses - MAPK signaling WP4877	RTK/RAS/MAPK pathway	0.39145	-0.365844
138	Focal Adhesion WP306	cell polarity and migration	0.515167	0.160724	Host-pathogen interaction of human coronaviruses - autophagy WP4863	cell survival	0.523802	0.236191	Common Pathways Underlying Drug Addiction WP2636		0.284822	0.408158	Thermogenesis WP4321		0.290973	0.372652	Fibrin Complement Receptor 3 Signaling Pathway WP4136		0.393999	-0.394084
139	Sphingolipid Metabolism (general overview) WP4725		0.515167	-0.271111	Thymic Stromal LymphoPoietin (TSLP) Signaling Pathway WP2203		0.529382	0.180558	Eukaryotic Transcription Initiation WP405	cell proliferation/cell fate and differentiation	0.284822	0.351219	Toll-like Receptor Signaling Pathway WP75	inflammation	0.294365	0.380769	Proximal tubule transport WP4917		0.393999	-0.399099
140	IL-1 signaling pathway WP195	inflammation	0.515167	0.214069	Regucalcin in proximal tubule epithelial kidney cells WP4838		0.529382	0.218854	Hereditary leiomyomatosis and renal cell carcinoma pathway WP4206	Term tumor/carcinoma/cancer	0.284822	0.424701	4-hydroxytamoxifen, Dexamethasone, and Retinoic Acids Regulation of p27 Expression WP3879	RTK/RAS/MAPK pathway	0.29521	0.487708	Oxidative Damage WP3941	oxidative stress	0.397274	-0.360237
141	Complement and Coagulation Cascades WP558		0.515167	-0.225808	Glycerolipids and Glycerophospholipids WP4722		0.529382	-0.25552	Amino Acid metabolism WP3925	cell metabolism	0.284822	0.314274	Acute viral myocarditis WP4298		0.30518	0.379135	Translation Factors WP107	cell proliferation/cell fate and differentiation	0.397274	0.396253
142	Melanoma WP4685		0.517883	0.202463	G13 Signaling Pathway WP524		0.531769	0.185367	Host-pathogen interaction of human coronaviruses - MAPK signaling WP4877	RTK/RAS/MAPK pathway	0.284822	0.364482	Photodynamic therapy-induced NF-kB survival signaling WP3617	inflammation	0.315971	0.447049	Mitochondrial complex III assembly WP4921	oxidative stress	0.407728	0.520991
143	Selenium Micronutrient Network WP15		0.517883	0.222798	Oxysterols derived from cholesterol WP4545		0.531769	-0.227253	Apoptosis WP254	cell survival	0.284822	0.304496	Translation inhibitors in chronically activated PDGFRA cells WP4566	angiogenesis	0.315971	0.399498	Signaling of Hepatocyte Growth Factor Receptor WP313	RTK/RAS/MAPK pathway	0.411553	-0.35683
144	Glutathione metabolism WP100		0.532999	0.31956	Nucleotide-binding Oligomerization Domain (NOD) pathway WP1433		0.531769	0.208204	PDGF Pathway WP2526	angiogenesis	0.284822	0.355848	Kisspeptin/kisspeptin receptor system in the ovary WP4871		0.315971	0.450558	Vitamin D in inflammatory diseases WP4482	inflammation	0.41982	-0.42335
145	Endometrial cancer WP4155	Term tumor/carcinoma/cancer	0.535529	0.204232	Senescence and Autophagy in Cancer WP615	cell survival	0.531769	0.111145	SARS-CoV-2 innate immunity evasion and cell-specific immune response WP5039		0.298436	0.32793	Follicle Stimulating Hormone (FSH) signaling pathway WP2035		0.324479	0.452022	Prostaglandin Synthesis and Regulation WP98	inflammation	0.41982	0.453283
146	The Overlap Between Signal Transduction Pathways that Contribute to a Range of LMNA Laminopathies WP4879		0.535529	0.213557	Hereditary leiomyomatosis and renal cell carcinoma pathway WP4206	Term tumor/carcinoma/cancer	0.531769	0.238402	DNA Replication WP466	cell proliferation/cell fate and differentiation	0.298436	0.371391	Thymic Stromal LymphoPoietin (TSLP) Signaling Pathway WP2203		0.324479	0.41421	Angiogenesis WP1539	angiogenesis	0.428005	-0.436814
147	Epithelial to mesenchymal transition in colorectal cancer WP4239	cell proliferation/cell fate and differentiation	0.535529	0.172345	Alzheimer's disease WP2059		0.531769	0.138972	Endometrial cancer WP4155	Term tumor/carcinoma/cancer	0.298436	0.31866	Purine metabolism and related disorders WP4224	cell metabolism	0.324479	0.485794	Folate Metabolism WP176	cell metabolism	0.428005	-0.335734
148	AGE/RAGE pathway WP2324	cell proliferation/cell fate and differentiation	0.535529	0.200896	Thyroid hormones production and their peripheral downstream signaling effects WP4746		0.546411	0.140206	Nanomaterial induced apoptosis WP2507	cell survival	0.298436	0.434251	Corticotropin-releasing hormone signaling pathway WP2355		0.324479	0.375048	Endometrial cancer WP4155	Term tumor/carcinoma/cancer	0.428005	-0.308067
149	Renin-angiotensin-aldosterone system (RAAS) WP4756		0.535529	0.273526	Cytosolic DNA-sensing pathway WP4655	genomic instability	0.555638	0.151586	EPO Receptor Signaling WP581		0.298436	0.39485	Endoplasmic reticulum stress response in coronavirus infection WP4861	cell survival	0.324479	0.409301	Netrin-UNC5B signaling pathway WP4747		0.438813	-0.347213
150	The influence of laminopathies on Wnt signaling WP4844	WNT pathway	0.544192	0.248468	Proximal tubule transport WP4917		0.559682	-0.208632	Cell migration and invasion through p75NTR WP4561	cell polarity and migration	0.298436	0.433946	Aryl Hydrocarbon Receptor Netpath WP2586	RTK/RAS/MAPK pathway	0.324479	0.409271	Factors and pathways affecting insulin-like growth factor (IGF1)-Akt signaling WP3850	RTK/RAS/MAPK pathway	0.443506	0.43146
151	Neural Crest Cell Migration during Development WP4564		0.547804	0.280232	Resistin as a regulator of inflammation WP4481	inflammation	0.569635	0.232656	Regulatory circuits of the STAT3 signaling pathway WP4538	RTK/RAS/MAPK pathway	0.298436	0.331977	Type I interferon induction and signaling during SARS-CoV-2 infection WP4868	inflammation	0.324479	0.438861	7q11.23 copy number variation syndrome WP4932		0.44357	0.360819
152	Serotonin Receptor 2 and ELK-SRF/GATA4 signaling WP732		0.547804	0.305812	Interactome of polycomb repressive complex 2 (PRC2) WP2916		0.569635	0.253731	Estrogen signaling pathway WP712		0.298436	0.411558	Non-genomic actions of 1,25 dihydroxyvitamin D3 WP4341	cell proliferation/cell fate and differentiation	0.324479	0.391834	Regulatory circuits of the STAT3 signaling pathway WP4538	RTK/RAS/MAPK pathway	0.44506	-0.3209
153	Spinal Cord Injury WP2431		0.547804	0.188277	Trans-sulfuration and one-carbon metabolism WP2525	cell metabolism	0.57021	0.205802	Serotonin Receptor 2 and ELK-SRF/GATA4 signaling WP732		0.298436	0.433071	Genotoxicity pathway WP4286	genomic instability	0.324479	0.395663	Proteasome Degradation WP183	cell proliferation/cell fate and differentiation	0.44506	0.372199
154	Ovarian infertility WP34		0.561789	-0.282192	AGE/RAGE pathway WP2324	cell proliferation/cell fate and differentiation	0.57021	0.136325	Hematopoietic Stem Cell Differentiation WP2849		0.298436	-0.320043	Angiogenesis WP1539	angiogenesis	0.324479	0.476802	Endochondral Ossification WP474		0.445776	0.415788
155	Nanoparticle-mediated activation of receptor signaling WP2643		0.564736	0.259107	Endometrial cancer WP4155	Term tumor/carcinoma/cancer	0.578183	0.138351	Proteoglycan biosynthesis WP4784		0.299908	0.440059	PDGFR-beta pathway WP3972	angiogenesis	0.324479	0.433707	Endochondral Ossification with Skeletal Dysplasias WP4808		0.445776	0.415788
156	Notch Signaling Pathway Netpath WP61	NOTCH pathway	0.568754	0.207871	Mitochondrial CIV Assembly WP4922	oxidative stress	0.603101	-0.172608	22q11.2 copy number variation syndrome WP4657		0.299908	0.304738	Prion disease pathway WP3995		0.324479	0.427289	Effect of progerin on genes involved in Hutchinson-Gilford progeria syndrome WP4320		0.455004	0.473448
157	Adipogenesis WP236		0.57057	0.171408	Toll-like Receptor Signaling Pathway WP75	inflammation	0.603101	0.126011	Vitamin D Receptor Pathway WP2877	cell proliferation/cell fate and differentiation	0.302266	0.285764	Wnt Signaling Pathway WP363	WNT pathway	0.324479	0.398229	Hippo-Merlin Signaling Dysregulation WP4541	HIPPO pathway	0.461517	0.365952
158	Nucleotide Excision Repair WP4753	genomic instability	0.57057	0.21853	Host-pathogen interaction of human coronaviruses - apoptosis WP4864	cell survival	0.603101	0.239438	Exercise-induced Circadian Regulation WP410		0.306932	-0.258468	Toll-like Receptor Signaling related to MyD88 WP3858	inflammation	0.32674	0.443927	Wnt signaling pathway and pluripotency WP399	WNT pathway	0.476383	-0.286828
159	TGF-beta Receptor Signaling WP560	TGF-beta pathway	0.57057	0.222191	Neural Crest Cell Migration during Development WP4564		0.603101	0.2152	Leptin signaling pathway WP2034	cell metabolism	0.310748	0.297543	Glycogen Synthesis and Degradation WP500	cell metabolism	0.32674	0.415168	Oxidative phosphorylation WP623	oxidative stress	0.47921	0.400978
160	Leptin signaling pathway WP2034	cell metabolism	0.57057	0.182251	Aryl Hydrocarbon Receptor Pathway WP2873	RTK/RAS/MAPK pathway	0.603101	0.193042	Oncostatin M Signaling Pathway WP2374	inflammation	0.310748	0.309103	Neural Crest Cell Migration during Development WP4564		0.32674	0.452694	Metapathway biotransformation Phase I and II WP702		0.483177	0.354182
161	Hereditary leiomyomatosis and renal cell carcinoma pathway WP4206	Term tumor/carcinoma/cancer	0.572188	-0.256128	Breast cancer pathway WP4262	Term tumor/carcinoma/cancer	0.603688	0.10331	4-hydroxytamoxifen, Dexamethasone, and Retinoic Acids Regulation of p27 Expression WP3879	RTK/RAS/MAPK pathway	0.310748	0.4275	Neural Crest Cell Migration in Cancer WP4565		0.345568	0.440727	Thyroid stimulating hormone (TSH) signaling pathway WP2032		0.489931	-0.300967
162	DNA IR-damage and cellular response via ATR WP4016	genomic instability	0.572864	0.19786	Zinc homeostasis WP3529		0.603688	0.209191	Gastrin signaling pathway WP4659		0.325835	0.27608	MAPK Cascade WP422	RTK/RAS/MAPK pathway	0.347301	0.417186	Wnt/beta-catenin signaling pathway in leukemia WP3658	WNT pathway	0.490024	-0.40165
163	Serotonin Receptor 4/6/7 and NR3C Signaling WP734		0.583548	0.296224	Nonalcoholic fatty liver disease WP4396		0.608481	0.0879043	p53 transcriptional gene network WP4963	p53 pathway	0.325854	0.315323	Senescence and Autophagy in Cancer WP615	cell survival	0.348846	0.353689	Nuclear Receptors Meta-Pathway WP2882		0.491943	0.296441
164	Nuclear receptors WP170		0.590583	0.252299	Glutathione metabolism WP100		0.609825	0.243994	Epithelial to mesenchymal transition in colorectal cancer WP4239	cell proliferation/cell fate and differentiation	0.325854	0.279087	Hereditary leiomyomatosis and renal cell carcinoma pathway WP4206	Term tumor/carcinoma/cancer	0.348846	0.457933	Estrogen signaling pathway WP712		0.492348	-0.394391
165	EGFR Tyrosine Kinase Inhibitor Resistance WP4806	RTK/RAS/MAPK pathway	0.590583	0.181968	B Cell Receptor Signaling Pathway WP23	inflammation	0.609825	0.112843	Brain-derived neurotrophic factor (BDNF) signaling pathway WP2380		0.326025	0.27281	Synaptic Vesicle Pathway WP2267		0.349002	0.438888	Focal Adhesion-PI3K-Akt-mTOR-signaling pathway WP3932	PI3K pathway	0.506544	0.300833
166	MAPK Signaling Pathway WP382	RTK/RAS/MAPK pathway	0.590583	0.143325	Mammary gland development pathway - Pregnancy and lactation (Stage 3 of 4) WP2817		0.609825	0.217443	IL-18 signaling pathway WP4754	inflammation	0.329399	0.249527	Interleukin-11 Signaling Pathway WP2332	inflammation	0.358204	0.399103	1q21.1 copy number variation syndrome WP4905		0.506544	0.463276
167	Proximal tubule transport WP4917		0.591397	-0.227699	Eukaryotic Transcription Initiation WP405	cell proliferation/cell fate and differentiation	0.616839	0.159431	Notch Signaling Pathway Netpath WP61	NOTCH pathway	0.329399	0.31938	Circadian rhythm related genes WP3594		0.35858	0.340191	Circadian rhythm related genes WP3594		0.506544	-0.245025
168	TNF-alpha signaling pathway WP231	inflammation	0.591397	0.17019	Leptin signaling pathway WP2034	cell metabolism	0.616839	0.117674	Vitamin A and carotenoid metabolism WP716		0.329399	-0.32307	Amino Acid metabolism WP3925	cell metabolism	0.359631	0.370166	EGFR Tyrosine Kinase Inhibitor Resistance WP4806	RTK/RAS/MAPK pathway	0.506544	-0.279961
169	DNA Replication WP466	cell proliferation/cell fate and differentiation	0.591835	0.236899	Oxidative Damage WP3941	oxidative stress	0.616839	0.167791	Prion disease pathway WP3995		0.333984	0.361917	T-cell receptor (TCR) signaling pathway WP69	inflammation	0.359631	0.371732	Interactome of polycomb repressive complex 2 (PRC2) WP2916		0.506544	0.485556
170	Sphingolipid Metabolism (integrated pathway) WP4726		0.591835	-0.244361	Regulation of toll-like receptor signaling pathway WP1449	inflammation	0.616839	0.101564	Extracellular vesicle-mediated signaling in recipient cells WP2870		0.333984	0.372911	Association Between Physico-Chemical Features and Toxicity Associated Pathways WP3680		0.359631	0.381212	PI3K-Akt signaling pathway WP4172	PI3K pathway	0.506544	0.298627
171	Ebola Virus Pathway on Host WP4217		0.591835	0.158476	PDGF Pathway WP2526	angiogenesis	0.616839	0.162464	Head and Neck Squamous Cell Carcinoma WP4674	Term tumor/carcinoma/cancer	0.336001	0.293043	Breast cancer pathway WP4262	Term tumor/carcinoma/cancer	0.359631	0.349955	Fas ligand pathway and stress induction of heat shock proteins WP314		0.513797	0.390575
172	Myometrial relaxation and contraction pathways WP289		0.608955	0.163572	TYROBP causal network in microglia WP3945		0.616839	0.167319	Trans-sulfuration and one-carbon metabolism WP2525	cell metabolism	0.336964	0.376216	Host-pathogen interaction of human coronaviruses - interferon induction WP4880	inflammation	0.361434	0.406932	Aryl Hydrocarbon Receptor Netpath WP2586	RTK/RAS/MAPK pathway	0.539007	-0.320438
173	Alpha 6 Beta 4 signaling pathway WP244	cell polarity and migration	0.608955	0.230603	IL-3 signaling pathway WP286	inflammation	0.62181	-0.164302	Toll-like Receptor Signaling Pathway WP75	inflammation	0.351824	0.295438	The influence of laminopathies on Wnt signaling WP4844	WNT pathway	0.369117	0.413474	miRNA regulation of DNA damage response WP1530	genomic instability	0.546175	0.3571
174	Electron Transport Chain (OXPHOS system in mitochondria) WP111	oxidative stress	0.608955	0.175056	22q11.2 copy number variation syndrome WP4657		0.630029	0.120172	Corticotropin-releasing hormone signaling pathway WP2355		0.359985	0.294276	Relationship between inflammation, COX-2 and EGFR WP4483	RTK/RAS/MAPK pathway	0.371542	0.462652	TGF-beta receptor signaling in skeletal dysplasias WP4816	TGF-beta pathway	0.546175	-0.314142
175	MECP2 and Associated Rett Syndrome WP3584		0.608955	0.201473	Ferroptosis WP4313	cell survival	0.630029	-0.160672	Chemokine signaling pathway WP3929	inflammation	0.367742	0.276806	Zinc homeostasis WP3529		0.373891	0.435989	TGF-beta Receptor Signaling WP560	TGF-beta pathway	0.546269	-0.315948
176	Toll-like Receptor Signaling Pathway WP75	inflammation	0.608955	0.180784	Alpha 6 Beta 4 signaling pathway WP244	cell polarity and migration	0.630029	0.173437	Regulation of apoptosis by parathyroid hormone-related protein WP3872	cell survival	0.371061	0.395363	EPO Receptor Signaling WP581		0.376131	0.431402	Mitochondrial Gene Expression WP391		0.546269	0.47271
177	Host-pathogen interaction of human coronaviruses - interferon induction WP4880	inflammation	0.608955	0.224624	NRF2 pathway WP2884	oxidative stress	0.634274	0.105035	Copper homeostasis WP3286		0.372702	0.314576	PI3K-AKT-mTOR signaling pathway and therapeutic opportunities WP3844	PI3K pathway	0.379991	0.41622	Arrhythmogenic Right Ventricular Cardiomyopathy WP2118		0.546269	0.387701
178	Male infertility WP4673		0.608955	-0.152687	Nuclear Receptors Meta-Pathway WP2882		0.638495	0.0691532	Apoptosis Modulation by HSP70 WP384	cell survival	0.373106	0.394197	Thyroid stimulating hormone (TSH) signaling pathway WP2032		0.379991	0.373766	PDGFR-beta pathway WP3972	angiogenesis	0.546269	-0.34811
179	Methionine De Novo and Salvage Pathway WP3580		0.612614	0.278399	Sudden Infant Death Syndrome (SIDS) Susceptibility Pathways WP706		0.638495	-0.109283	IL-4 signaling pathway WP395	inflammation	0.373106	0.315593	TCA Cycle (aka Krebs or citric acid cycle) WP78	cell metabolism	0.379991	0.447706	Apoptosis WP254	cell survival	0.546269	0.337208
180	Photodynamic therapy-induced NFE2L2 (NRF2) survival signaling WP3612	oxidative stress	0.624349	-0.243006	The Overlap Between Signal Transduction Pathways that Contribute to a Range of LMNA Laminopathies WP4879		0.642012	0.138351	Splicing factor NOVA regulated synaptic proteins WP4148		0.373106	-0.290991	Fluoropyrimidine Activity WP1601		0.379991	0.425416	MET in type 1 papillary renal cell carcinoma WP4205	cell proliferation/cell fate and differentiation	0.546492	-0.294009
181	Glucocorticoid Receptor Pathway WP2880		0.624687	-0.164631	Mitochondrial complex I assembly model OXPHOS system WP4324	oxidative stress	0.642012	-0.133824	Kit receptor signaling pathway WP304	RTK/RAS/MAPK pathway	0.375352	0.313215	Exercise-induced Circadian Regulation WP410		0.390408	0.385597	BDNF-TrkB Signaling WP3676		0.546492	-0.3467
182	Cardiac Progenitor Differentiation WP2406		0.630779	0.288969	Copper homeostasis WP3286		0.642012	-0.141112	Photodynamic therapy-induced unfolded protein response WP3613		0.379447	0.365097	Cardiac Hypertrophic Response WP2795		0.390408	0.384184	Photodynamic therapy-induced unfolded protein response WP3613		0.546492	0.422631
183	Sudden Infant Death Syndrome (SIDS) Susceptibility Pathways WP706		0.63381	0.16799	Signaling of Hepatocyte Growth Factor Receptor WP313	RTK/RAS/MAPK pathway	0.642012	-0.162652	Angiogenesis WP1539	angiogenesis	0.390009	0.403173	NAD Metabolism in Oncogene-Induced Senescence and Mitochondrial Dysfunction-Associated Senescence WP5046		0.393442	0.430589	MicroRNAs in cardiomyocyte hypertrophy WP1544		0.550797	-0.27657
184	Glycerophospholipid Biosynthetic Pathway WP2533		0.643873	-0.225013	White fat cell differentiation WP4149		0.644266	-0.189049	Primary focal segmental glomerulosclerosis (FSGS) WP2572		0.390009	0.30278	Photodynamic therapy-induced AP-1 survival signaling. WP3611	cell survival	0.400383	0.388926	Extracellular vesicle-mediated signaling in recipient cells WP2870		0.551505	0.415615
185	Ras signaling WP4223	RTK/RAS/MAPK pathway	0.647536	0.150723	IL-5 signaling pathway WP127	inflammation	0.644266	0.166329	Striated Muscle Contraction Pathway WP383		0.390009	0.409348	Alzheimer's disease WP2059		0.409249	0.364055	Development of ureteric collection system WP5053		0.551505	0.45204
186	DNA Repair Pathways Full Network WP4946	genomic instability	0.654441	0.157361	Kisspeptin/kisspeptin receptor system in the ovary WP4871		0.644266	0.192849	Endochondral Ossification WP474		0.390009	-0.255472	Oncostatin M Signaling Pathway WP2374	inflammation	0.409502	0.362792	Modulators of TCR signaling and T cell activation WP5072	inflammation	0.551505	-0.309098
187	Copper homeostasis WP3286		0.654441	0.194393	Fragile X Syndrome WP4549		0.644266	0.102507	Endochondral Ossification with Skeletal Dysplasias WP4808		0.390009	-0.255472	Parkinson's disease pathway WP2371		0.409502	0.419133	Bladder cancer WP2828	Term tumor/carcinoma/cancer	0.551505	0.380039
188	TCA Cycle (aka Krebs or citric acid cycle) WP78	cell metabolism	0.654441	0.263374	Methionine De Novo and Salvage Pathway WP3580		0.644266	0.217337	ATM Signaling Network in Development and Disease WP3878	genomic instability	0.390886	0.322582	p38 MAPK Signaling Pathway WP400	RTK/RAS/MAPK pathway	0.410431	0.394036	TP53 network WP1742	p53 pathway	0.551505	0.465634
189	AMP-activated protein kinase (AMPK) signaling WP1403	cell proliferation/cell fate and differentiation	0.654441	-0.174536	Host-pathogen interaction of human coronaviruses - interferon induction WP4880	inflammation	0.644266	0.163241	DNA Mismatch Repair WP531	genomic instability	0.390886	0.375061	Common Pathways Underlying Drug Addiction WP2636		0.411823	0.425794	Endoderm differentiation WP2853		0.562384	0.315271
190	Pre-implantation embryo WP3527		0.658056	0.228934	Mesodermal commitment pathway WP2857		0.644266	0.100243	Kisspeptin/kisspeptin receptor system in the ovary WP4871		0.390886	0.364747	One-carbon metabolism WP241	cell metabolism	0.412447	0.417777	Glycerolipids and Glycerophospholipids WP4722		0.571211	-0.386421
191	16p11.2 distal deletion syndrome WP4950		0.659293	0.251794	Neurodegeneration with brain iron accumulation (NBIA) subtypes pathway WP4577		0.644266	0.140647	Circadian rhythm related genes WP3594		0.390886	0.254706	Nucleotide Excision Repair WP4753	genomic instability	0.412469	0.382156	Pre-implantation embryo WP3527		0.593596	0.397546
192	Host-pathogen interaction of human coronaviruses - apoptosis WP4864	cell survival	0.659293	0.273493	Lung fibrosis WP3624		0.644266	0.155668	Alpha 6 Beta 4 signaling pathway WP244	cell polarity and migration	0.390886	0.33803	Structural Pathway of Interleukin 1 (IL-1) WP2637	inflammation	0.414437	0.373578	Neural Crest Cell Migration during Development WP4564		0.593596	0.423378
193	SARS coronavirus and innate immunity WP4912		0.659293	0.273146	NAD+ biosynthetic pathways WP3645		0.646899	0.221765	miRNA regulation of prostate cancer signaling pathways WP3981	Term tumor/carcinoma/cancer	0.390886	0.34159	White fat cell differentiation WP4149		0.418396	0.415976	3q29 copy number variation syndrome WP4906		0.595505	-0.291945
194	NAD Metabolism in Oncogene-Induced Senescence and Mitochondrial Dysfunction-Associated Senescence WP5046		0.661234	0.245651	Rett syndrome causing genes WP4312		0.651792	0.164155	TGF-beta Signaling Pathway WP366	TGF-beta pathway	0.390886	0.257531	Melatonin metabolism and effects WP3298		0.420576	0.408914	Photodynamic therapy-induced AP-1 survival signaling. WP3611	cell survival	0.597931	-0.30397
195	SARS-CoV-2 innate immunity evasion and cell-specific immune response WP5039		0.66841	-0.163597	Hematopoietic Stem Cell Gene Regulation by GABP alpha/beta Complex WP3657		0.651792	0.214883	IL-3 signaling pathway WP286	inflammation	0.392102	0.326585	Endometrial cancer WP4155	Term tumor/carcinoma/cancer	0.421456	0.363294	Photodynamic therapy-induced NFE2L2 (NRF2) survival signaling WP3612	oxidative stress	0.597931	0.431741
196	RANKL/RANK signaling pathway WP2018	inflammation	0.674318	0.187198	Fatty Acid Biosynthesis WP357		0.651792	-0.198347	Zinc homeostasis WP3529		0.392131	0.367426	Chemokine signaling pathway WP3929	inflammation	0.421456	0.343342	Leptin signaling pathway WP2034	cell metabolism	0.60479	-0.262736
197	Interleukin-11 Signaling Pathway WP2332	inflammation	0.674318	0.200989	Splicing factor NOVA regulated synaptic proteins WP4148		0.660969	-0.184031	DNA damage response (only ATM dependent) WP710	genomic instability	0.402481	0.268627	IL17 signaling pathway WP2112	inflammation	0.427216	0.416979	Apoptosis Modulation by HSP70 WP384	cell survival	0.609221	0.427513
198	G13 Signaling Pathway WP524		0.674318	0.211723	Inhibition of exosome biogenesis and secretion by Manumycin A in CRPC cells WP4301		0.660969	-0.213033	Netrin-UNC5B signaling pathway WP4747		0.408337	0.32336	The Overlap Between Signal Transduction Pathways that Contribute to a Range of LMNA Laminopathies WP4879		0.430132	0.369318	Ovarian infertility WP34		0.609221	-0.382237
199	Calcium Regulation in the Cardiac Cell WP536		0.683489	0.16353	Vitamin B12 metabolism WP1533		0.660969	-0.176395	The influence of laminopathies on Wnt signaling WP4844	WNT pathway	0.410521	0.337067	AGE/RAGE pathway WP2324	cell proliferation/cell fate and differentiation	0.430132	0.359667	IL-5 signaling pathway WP127	inflammation	0.609221	-0.31475
200	Regulation of Actin Cytoskeleton WP51	cell polarity and migration	0.691318	0.148994	Melatonin metabolism and effects WP3298		0.660969	0.176372	IL-7 signaling pathway WP205	inflammation	0.426252	0.376897	T-Cell Receptor and Co-stimulatory Signaling WP2583	inflammation	0.436274	0.423237	DNA damage response WP707	genomic instability	0.609221	0.340906
201	Parkinson's disease pathway WP2371		0.694066	0.231092	Synaptic Vesicle Pathway WP2267		0.661373	0.187274	Aryl Hydrocarbon Receptor Pathway WP2873	RTK/RAS/MAPK pathway	0.426252	0.344255	TCA Cycle and Deficiency of Pyruvate Dehydrogenase complex (PDHc) WP2453	cell metabolism	0.43711	0.448854	Prolactin Signaling Pathway WP2037		0.609221	-0.26467
202	Neural Crest Cell Migration in Cancer WP4565		0.694066	0.234168	DNA Mismatch Repair WP531	genomic instability	0.661373	0.195627	Ovarian infertility WP34		0.427002	-0.321116	Estrogen signaling pathway WP712		0.43711	0.426739	p53 transcriptional gene network WP4963	p53 pathway	0.616564	0.339447
203	Factors and pathways affecting insulin-like growth factor (IGF1)-Akt signaling WP3850	RTK/RAS/MAPK pathway	0.694066	0.212184	Aryl Hydrocarbon Receptor Netpath WP2586	RTK/RAS/MAPK pathway	0.670989	0.148779	Synaptic Vesicle Pathway WP2267		0.432117	0.353327	Aryl Hydrocarbon Receptor Pathway WP2873	RTK/RAS/MAPK pathway	0.439403	0.403129	Splicing factor NOVA regulated synaptic proteins WP4148		0.627996	-0.333991
204	Complement system WP2806		0.694066	-0.159478	One-carbon metabolism WP241	cell metabolism	0.670989	0.181466	Amyotrophic lateral sclerosis (ALS) WP2447		0.434513	0.334448	B Cell Receptor Signaling Pathway WP23	inflammation	0.439403	0.34437	Nucleotide-binding Oligomerization Domain (NOD) pathway WP1433		0.627996	-0.329939
205	Target Of Rapamycin (TOR) Signaling WP1471	PI3K pathway	0.694066	-0.182651	Complement and Coagulation Cascades WP558		0.670989	-0.164709	Chromosomal and microsatellite instability in colorectal cancer WP4216	genomic instability	0.434513	0.277244	Notch Signaling Pathway Netpath WP61	NOTCH pathway	0.447085	0.365765	Simplified Interaction Map Between LOXL4 and Oxidative Stress Pathway WP3670	oxidative stress	0.637232	-0.374381
206	Nonalcoholic fatty liver disease WP4396		0.694066	0.138345	Nuclear receptors WP170		0.670989	0.177533	Sphingolipid Metabolism (general overview) WP4725		0.454248	-0.295498	Heart Development WP1591		0.447085	0.407585	Type 2 papillary renal cell carcinoma WP4241	Term tumor/carcinoma/cancer	0.63894	0.379305
207	Hematopoietic Stem Cell Gene Regulation by GABP alpha/beta Complex WP3657		0.694066	0.255537	Osteoblast differentiation WP4787		0.670989	-0.1164	T-cell receptor (TCR) signaling pathway WP69	inflammation	0.454248	0.280983	Gastric Cancer Network 2 WP2363	Term tumor/carcinoma/cancer	0.448629	0.407023	Hypothesized Pathways in Pathogenesis of Cardiovascular Disease WP3668		0.643763	-0.372278
208	Androgen receptor signaling pathway WP138		0.694066	0.155127	T-Cell antigen Receptor (TCR) pathway during Staphylococcus aureus infection WP3863		0.673808	-0.136481	STING pathway in Kawasaki-like disease and COVID-19 WP4961		0.456897	0.374269	DNA Mismatch Repair WP531	genomic instability	0.448629	0.418665	Type I interferon induction and signaling during SARS-CoV-2 infection WP4868	inflammation	0.645257	0.387602
209	Primary focal segmental glomerulosclerosis (FSGS) WP2572		0.694066	0.178717	Integrin-mediated Cell Adhesion WP185	cell polarity and migration	0.673808	0.105109	Factors and pathways affecting insulin-like growth factor (IGF1)-Akt signaling WP3850	RTK/RAS/MAPK pathway	0.459936	0.323644	Apoptosis Modulation by HSP70 WP384	cell survival	0.464856	0.424337	Pancreatic adenocarcinoma pathway WP4263	Term tumor/carcinoma/cancer	0.645257	0.309073
210	4-hydroxytamoxifen, Dexamethasone, and Retinoic Acids Regulation of p27 Expression WP3879	RTK/RAS/MAPK pathway	0.698624	-0.235403	Type I interferon induction and signaling during SARS-CoV-2 infection WP4868	inflammation	0.673808	0.175848	PDGFR-beta pathway WP3972	angiogenesis	0.459936	0.335776	Signaling of Hepatocyte Growth Factor Receptor WP313	RTK/RAS/MAPK pathway	0.464856	0.380965	TCA Cycle and Deficiency of Pyruvate Dehydrogenase complex (PDHc) WP2453	cell metabolism	0.645257	0.432698
211	Oxysterols derived from cholesterol WP4545		0.700403	-0.214375	Structural Pathway of Interleukin 1 (IL-1) WP2637	inflammation	0.673808	0.131415	Ciliary landscape WP4352	cell polarity and migration	0.462509	-0.166115	Novel intracellular components of RIG-I-like receptor (RLR) pathway WP3865		0.464856	0.362197	miRNA regulation of p53 pathway in prostate cancer WP3982	p53 pathway	0.645257	0.40313
212	DNA Mismatch Repair WP531	genomic instability	0.703029	0.237852	Brain-derived neurotrophic factor (BDNF) signaling pathway WP2380		0.673808	0.0870187	Wnt/beta-catenin signaling pathway in leukemia WP3658	WNT pathway	0.462572	0.365693	Trans-sulfuration and one-carbon metabolism WP2525	cell metabolism	0.468738	0.402689	Hepatitis B infection WP4666		0.645257	-0.23366
213	IL-5 signaling pathway WP127	inflammation	0.703029	0.205762	Ras signaling WP4223	RTK/RAS/MAPK pathway	0.678072	0.0851998	Angiopoietin Like Protein 8 Regulatory Pathway WP3915		0.469058	0.250976	IL-3 signaling pathway WP286	inflammation	0.485661	0.375247	Prader-Willi and Angelman Syndrome WP3998		0.647968	0.381147
214	Gastrin signaling pathway WP4659		0.703029	0.144802	Spinal Cord Injury WP2431		0.678431	0.108964	Sphingolipid Metabolism (integrated pathway) WP4726		0.470607	-0.285746	Thyroid hormones production and their peripheral downstream signaling effects WP4746		0.485661	0.351324	TCA Cycle (aka Krebs or citric acid cycle) WP78	cell metabolism	0.647968	0.411471
215	Hair Follicle Development: Organogenesis - Part 2 of 3 WP2839		0.703029	-0.233134	Androgen receptor signaling pathway WP138		0.686684	0.0974987	Signal transduction through IL1R WP4496	inflammation	0.473981	0.342405	p53 transcriptional gene network WP4963	p53 pathway	0.49732	0.353587	Histone Modifications WP2369	genomic instability	0.647968	0.365347
216	Wnt Signaling Pathway WP363	WNT pathway	0.703029	0.186011	Serotonin Receptor 2 and ELK-SRF/GATA4 signaling WP732		0.686684	0.209797	IL-1 signaling pathway WP195	inflammation	0.488561	0.284477	SREBF and miR33 in cholesterol and lipid homeostasis WP2011		0.499261	-0.298096	Nanomaterial induced apoptosis WP2507	cell survival	0.648789	0.422739
217	Metapathway biotransformation Phase I and II WP702		0.703029	-0.139936	PI3K/AKT/mTOR - VitD3 signaling WP4141	PI3K pathway	0.686731	-0.217017	Regulation of toll-like receptor signaling pathway WP1449	inflammation	0.488561	0.253789	Proteoglycan biosynthesis WP4784		0.499261	0.432713	Type II interferon signaling (IFNG) WP619	inflammation	0.655296	-0.320943
218	Endoplasmic reticulum stress response in coronavirus infection WP4861	cell survival	0.703029	0.194138	Adipogenesis WP236		0.690201	0.0938855	Lipid Metabolism Pathway WP3965	cell metabolism	0.490603	-0.287151	Neural Crest Differentiation WP2064		0.499261	0.358604	Neural Crest Cell Migration in Cancer WP4565		0.676435	0.384839
219	Ethanol effects on histone modifications WP3996		0.703029	-0.196695	miRNA regulation of prostate cancer signaling pathways WP3981	Term tumor/carcinoma/cancer	0.690201	0.160373	The Overlap Between Signal Transduction Pathways that Contribute to a Range of LMNA Laminopathies WP4879		0.501858	0.284755	Wnt signaling pathway and pluripotency WP399	WNT pathway	0.507419	0.34097	EPO Receptor Signaling WP581		0.678754	0.383698
220	Structural Pathway of Interleukin 1 (IL-1) WP2637	inflammation	0.703029	0.179586	IL-1 signaling pathway WP195	inflammation	0.691046	0.124735	Endoplasmic reticulum stress response in coronavirus infection WP4861	cell survival	0.508798	0.299722	Pathways affected in adenoid cystic carcinoma WP3651	Term tumor/carcinoma/cancer	0.507419	0.351056	Endoplasmic reticulum stress response in coronavirus infection WP4861	cell survival	0.678754	0.346807
221	Acute viral myocarditis WP4298		0.703029	0.162712	Cardiac Hypertrophic Response WP2795		0.692392	0.134233	Histone Modifications WP2369	genomic instability	0.518238	0.308833	Nephrotic syndrome WP4758		0.507419	0.380441	PDGF Pathway WP2526	angiogenesis	0.680364	-0.28973
222	Phosphoinositides metabolism WP4971		0.703029	-0.177933	Mitochondrial Gene Expression WP391		0.708747	0.212437	Genes controlling nephrogenesis WP4823		0.518238	0.356913	RANKL/RANK signaling pathway WP2018	inflammation	0.507419	0.354655	Fatty Acid Biosynthesis WP357		0.684205	-0.330705
223	miRNA regulation of prostate cancer signaling pathways WP3981	Term tumor/carcinoma/cancer	0.709149	0.206635	Signal transduction through IL1R WP4496	inflammation	0.708747	0.176668	BDNF-TrkB Signaling WP3676		0.518238	0.321804	Serotonin Receptor 4/6/7 and NR3C Signaling WP734		0.516566	0.421623	Cardiac Hypertrophic Response WP2795		0.686286	-0.278301
224	Oncostatin M Signaling Pathway WP2374	inflammation	0.709409	0.16606	Angiogenesis WP1539	angiogenesis	0.713435	0.204299	Oxidative phosphorylation WP623	oxidative stress	0.518238	0.294961	Angiopoietin Like Protein 8 Regulatory Pathway WP3915		0.516915	0.324059	Canonical and non-canonical Notch signaling WP3845	NOTCH pathway	0.691006	-0.34849
225	Genes controlling nephrogenesis WP4823		0.713386	-0.222392	ATM Signaling Network in Development and Disease WP3878	genomic instability	0.720683	0.138381	Cardiac Hypertrophic Response WP2795		0.518238	0.288258	Regulatory circuits of the STAT3 signaling pathway WP4538	RTK/RAS/MAPK pathway	0.516915	0.354761	miRNA regulation of prostate cancer signaling pathways WP3981	Term tumor/carcinoma/cancer	0.698818	-0.300368
226	MET in type 1 papillary renal cell carcinoma WP4205	cell proliferation/cell fate and differentiation	0.713386	0.173685	DNA IR-damage and cellular response via ATR WP4016	genomic instability	0.723623	0.116514	Association Between Physico-Chemical Features and Toxicity Associated Pathways WP3680		0.518238	0.27849	Type 2 papillary renal cell carcinoma WP4241	Term tumor/carcinoma/cancer	0.519305	0.379808	Host-pathogen interaction of human coronaviruses - apoptosis WP4864	cell survival	0.705711	0.405163
227	Mitochondrial Gene Expression WP391		0.71375	0.257321	Mitochondrial complex III assembly WP4921	oxidative stress	0.723623	-0.209808	Mitochondrial CIV Assembly WP4922	oxidative stress	0.518238	0.302062	Proximal tubule transport WP4917		0.526883	0.389335	Interleukin-11 Signaling Pathway WP2332	inflammation	0.705711	-0.281425
228	ncRNAs involved in Wnt signaling in hepatocellular carcinoma WP4336	WNT pathway	0.71375	0.173199	Energy Metabolism WP1541	cell metabolism	0.723623	0.134116	Inhibition of exosome biogenesis and secretion by Manumycin A in CRPC cells WP4301		0.518238	0.35553	Genes controlling nephrogenesis WP4823		0.530916	0.412413	Toll-like Receptor Signaling Pathway WP75	inflammation	0.705711	-0.252138
229	Unfolded protein response WP4925	cell proliferation/cell fate and differentiation	0.721005	0.221088	Autophagy WP4923	cell survival	0.723623	-0.154692	White fat cell differentiation WP4149		0.519347	-0.258574	Resistin as a regulator of inflammation WP4481	inflammation	0.534067	0.406661	miRNAs involvement in the immune response in sepsis WP4329		0.707794	0.35997
230	IL-6 signaling pathway WP364	inflammation	0.721005	0.188701	Complement system WP2806		0.728512	0.121537	Intracellular trafficking proteins involved in CMT neuropathy WP4856		0.519347	0.337873	DNA IR-damage and cellular response via ATR WP4016	genomic instability	0.541025	0.343258	Pathways Regulating Hippo Signaling WP4540	HIPPO pathway	0.711708	-0.261312
231	Rett syndrome causing genes WP4312		0.721005	0.198301	Nucleotide Excision Repair WP4753	genomic instability	0.728512	0.133219	MECP2 and Associated Rett Syndrome WP3584		0.519347	0.282146	SARS-CoV-2 innate immunity evasion and cell-specific immune response WP5039		0.541025	0.347458	Apoptosis Modulation and Signaling WP1772	cell survival	0.711708	0.295558
232	mBDNF and proBDNF regulation of GABA neurotransmission WP4829		0.721005	0.248075	EGFR Tyrosine Kinase Inhibitor Resistance WP4806	RTK/RAS/MAPK pathway	0.744629	0.102399	Interactome of polycomb repressive complex 2 (PRC2) WP2916		0.519649	0.365933	Hair Follicle Development: Organogenesis - Part 2 of 3 WP2839		0.54817	0.413074	Regulation of Microtubule Cytoskeleton WP2038	cell polarity and migration	0.711708	-0.280569
233	PDGF Pathway WP2526	angiogenesis	0.723233	0.189665	Regulation of Actin Cytoskeleton WP51	cell polarity and migration	0.74966	0.0834134	miRNAs involvement in the immune response in sepsis WP4329		0.519649	0.315238	Type II interferon signaling (IFNG) WP619	inflammation	0.54925	0.380914	Mechanoregulation and pathology of YAP/TAZ via Hippo and non-Hippo mechanisms WP4534	HIPPO pathway	0.711708	0.335419
234	ATM Signaling Pathway WP2516	genomic instability	0.730783	0.206188	Interferon type I signaling pathways WP585	inflammation	0.74966	0.12062	Cytosolic DNA-sensing pathway WP4655	genomic instability	0.52041	0.278604	Wnt/beta-catenin signaling pathway in leukemia WP3658	WNT pathway	0.554854	0.401376	Vitamin A and carotenoid metabolism WP716		0.711708	0.382136
235	Chemokine signaling pathway WP3929	inflammation	0.731036	0.145223	SARS coronavirus and innate immunity WP4912		0.753367	0.196663	TCA Cycle (aka Krebs or citric acid cycle) WP78	cell metabolism	0.524791	0.34565	Interferon type I signaling pathways WP585	inflammation	0.555906	0.345662	Kisspeptin/kisspeptin receptor system in the ovary WP4871		0.711708	-0.314026
236	Energy Metabolism WP1541	cell metabolism	0.733194	0.180825	1q21.1 copy number variation syndrome WP4905		0.764036	-0.185027	Vitamin D in inflammatory diseases WP4482	inflammation	0.52695	0.344816	Autophagy WP4923	cell survival	0.574798	0.366616	Immune response to tuberculosis WP4197		0.721824	0.366751
237	Vitamin D in inflammatory diseases WP4482	inflammation	0.733194	0.233474	Extracellular vesicle-mediated signaling in recipient cells WP2870		0.767084	0.16054	Structural Pathway of Interleukin 1 (IL-1) WP2637	inflammation	0.528517	0.277935	Nuclear Receptors Meta-Pathway WP2882		0.575824	0.305506	Ethanol effects on histone modifications WP3996		0.721824	0.359414
238	Netrin-UNC5B signaling pathway WP4747		0.733194	0.188674	Focal Adhesion WP306	cell polarity and migration	0.767084	0.0720987	Serotonin Receptor 4/6/7 and NR3C Signaling WP734		0.546539	0.352114	Hematopoietic Stem Cell Gene Regulation by GABP alpha/beta Complex WP3657		0.575824	0.401324	Genes controlling nephrogenesis WP4823		0.721824	0.388427
239	Vitamin A and carotenoid metabolism WP716		0.733984	-0.206408	MicroRNAs in cardiomyocyte hypertrophy WP1544		0.778886	0.102437	MAPK Cascade WP422	RTK/RAS/MAPK pathway	0.552699	0.300847	Interactome of polycomb repressive complex 2 (PRC2) WP2916		0.583976	0.410152	Eicosanoid metabolism via lipooxygenases (LOX) WP4721	cell metabolism	0.721824	-0.342172
240	Photodynamic therapy-induced unfolded protein response WP3613		0.733984	0.212922	Oncostatin M Signaling Pathway WP2374	inflammation	0.786523	0.105179	Neural Crest Cell Migration during Development WP4564		0.590218	0.322753	PPAR-alpha pathway WP2878	cell proliferation/cell fate and differentiation	0.591017	0.40845	Methionine De Novo and Salvage Pathway WP3580		0.724221	0.386186
241	Wnt signaling pathway and pluripotency WP399	WNT pathway	0.734336	0.154168	Wnt signaling in kidney disease WP4150	WNT pathway	0.789721	-0.18598	Host-pathogen interaction of human coronaviruses - autophagy WP4863	cell survival	0.590218	-0.262751	Oxidative Stress WP408	oxidative stress	0.591017	0.371941	STING pathway in Kawasaki-like disease and COVID-19 WP4961		0.724221	-0.329156
242	TYROBP causal network in microglia WP3945		0.734336	0.189843	The influence of laminopathies on Wnt signaling WP4844	WNT pathway	0.789721	0.145748	Nucleotide-binding Oligomerization Domain (NOD) pathway WP1433		0.590218	0.307838	Complement system WP2806		0.591017	0.338822	Mammary gland development pathway - Pregnancy and lactation (Stage 3 of 4) WP2817		0.724221	0.37537
243	7-oxo-C and 7beta-HC pathways WP5064		0.738885	-0.212852	Primary focal segmental glomerulosclerosis (FSGS) WP2572		0.789721	-0.112228	Signaling of Hepatocyte Growth Factor Receptor WP313	RTK/RAS/MAPK pathway	0.590218	0.287282	Regucalcin in proximal tubule epithelial kidney cells WP4838		0.596134	0.376482	The influence of laminopathies on Wnt signaling WP4844	WNT pathway	0.73191	0.3433
244	Wnt signaling WP428	WNT pathway	0.738885	0.151085	Development of ureteric collection system WP5053		0.789721	0.183822	Insulin Signaling WP481		0.595141	0.227385	mBDNF and proBDNF regulation of GABA neurotransmission WP4829		0.615842	0.396954	Androgen receptor signaling pathway WP138		0.732471	-0.235809
245	NO/cGMP/PKG mediated Neuroprotection WP4008		0.738885	0.239363	Simplified Interaction Map Between LOXL4 and Oxidative Stress Pathway WP3670	oxidative stress	0.789721	-0.195376	Wnt signaling in kidney disease WP4150	WNT pathway	0.604257	-0.269288	DNA Repair Pathways Full Network WP4946	genomic instability	0.62131	0.314763	22q11.2 copy number variation syndrome WP4657		0.747143	0.293341
246	Endoderm differentiation WP2853		0.738885	0.138514	MECP2 and Associated Rett Syndrome WP3584		0.789721	0.117821	AGE/RAGE pathway WP2324	cell proliferation/cell fate and differentiation	0.606108	0.256292	miRNA regulation of DNA damage response WP1530	genomic instability	0.62131	0.330319	Small cell lung cancer WP4658	Term tumor/carcinoma/cancer	0.747143	0.288065
247	Transcription factor regulation in adipogenesis WP3599		0.738885	-0.223348	Amyotrophic lateral sclerosis (ALS) WP2447		0.789721	0.147164	TYROBP causal network in microglia WP3945		0.606108	0.283767	Adipogenesis WP236		0.62131	0.31579	Proteoglycan biosynthesis WP4784		0.749248	0.389281
248	Cell migration and invasion through p75NTR WP4561	cell polarity and migration	0.738885	0.237939	PI3K-AKT-mTOR signaling pathway and therapeutic opportunities WP3844	PI3K pathway	0.789721	-0.149379	Senescence and Autophagy in Cancer WP615	cell survival	0.606309	0.237365	Factors and pathways affecting insulin-like growth factor (IGF1)-Akt signaling WP3850	RTK/RAS/MAPK pathway	0.62131	0.354263	Ferroptosis WP4313	cell survival	0.763161	0.322487
249	BDNF-TrkB Signaling WP3676		0.738885	0.20231	Factors and pathways affecting insulin-like growth factor (IGF1)-Akt signaling WP3850	RTK/RAS/MAPK pathway	0.789721	0.141738	Wnt signaling pathway and pluripotency WP399	WNT pathway	0.61132	-0.1892	SARS coronavirus and innate immunity WP4912		0.629014	0.392644	TLR4 Signaling and Tolerance WP3851	inflammation	0.767856	0.358591
250	TLR4 Signaling and Tolerance WP3851	inflammation	0.738885	0.219568	Histone Modifications WP2369	genomic instability	0.789721	-0.139117	Hypothesized Pathways in Pathogenesis of Cardiovascular Disease WP3668		0.61132	0.34162	16p11.2 distal deletion syndrome WP4950		0.630702	0.374963	Sphingolipid Metabolism (general overview) WP4725		0.77134	0.36661
251	IL-4 signaling pathway WP395	inflammation	0.738885	0.170733	Novel intracellular components of RIG-I-like receptor (RLR) pathway WP3865		0.789721	0.114724	Pre-implantation embryo WP3527		0.61132	0.295569	MTHFR deficiency WP4288		0.637147	0.381362	Striated Muscle Contraction Pathway WP383		0.773065	0.380875
252	Microglia Pathogen Phagocytosis Pathway WP3937		0.738885	-0.179264	Synaptic signaling pathways associated with autism spectrum disorder WP4539		0.791502	-0.138668	Type 2 papillary renal cell carcinoma WP4241	Term tumor/carcinoma/cancer	0.614237	0.29253	Overview of leukocyte-intrinsic Hippo pathway functions WP4542	HIPPO pathway	0.639676	0.366172	SARS coronavirus and innate immunity WP4912		0.773065	0.373911
253	Hypothesized Pathways in Pathogenesis of Cardiovascular Disease WP3668		0.747817	0.241103	Nephrotic syndrome WP4758		0.793523	0.143208	Type II interferon signaling (IFNG) WP619	inflammation	0.614688	0.300159	One-carbon metabolism and related pathways WP3940	cell metabolism	0.642133	0.344634	Wnt signaling WP428	WNT pathway	0.773065	-0.238012
254	Brain-derived neurotrophic factor (BDNF) signaling pathway WP2380		0.74906	0.132596	Cell migration and invasion through p75NTR WP4561	cell polarity and migration	0.796927	-0.186174	Glioblastoma signaling pathways WP2261		0.616421	0.244624	Transcription co-factors SKI and SKIL protein partners WP4533		0.642133	0.393537	Cytosolic DNA-sensing pathway WP4655	genomic instability	0.773224	0.301627
255	Cytosolic DNA-sensing pathway WP4655	genomic instability	0.751403	0.16477	Photodynamic therapy-induced unfolded protein response WP3613		0.804292	0.155223	Synaptic signaling pathways associated with autism spectrum disorder WP4539		0.616421	0.283909	Physiological and pathological hypertrophy of the heart WP1528		0.642133	0.367578	ATM Signaling Network in Development and Disease WP3878	genomic instability	0.774953	0.313758
256	Oxidative phosphorylation WP623	oxidative stress	0.751403	0.176508	Canonical and non-canonical Notch signaling WP3845	NOTCH pathway	0.804292	-0.184635	TGF-beta receptor signaling in skeletal dysplasias WP4816	TGF-beta pathway	0.616421	0.271236	IL-2 signaling pathway WP49	inflammation	0.654665	0.340693	Sphingolipid Metabolism (integrated pathway) WP4726		0.784194	0.354727
257	IL1 and megakaryocytes in obesity WP2865	inflammation	0.751993	0.23863	Striated Muscle Contraction Pathway WP383		0.804292	0.189592	Hippo-Yap signaling pathway WP4537	HIPPO pathway	0.617258	0.320867	DNA IR-double strand breaks and cellular response via ATM WP3959	genomic instability	0.654665	0.330273	Interferon type I signaling pathways WP585	inflammation	0.784194	-0.251771
258	Pathways Regulating Hippo Signaling WP4540	HIPPO pathway	0.751993	0.159062	Sphingolipid pathway WP1422		0.809454	0.161425	ATM Signaling Pathway WP2516	genomic instability	0.621483	0.291604	Microglia Pathogen Phagocytosis Pathway WP3937		0.656286	-0.230085	Photodynamic therapy-induced NF-kB survival signaling WP3617	inflammation	0.784194	0.339453
259	Heart Development WP1591		0.756058	-0.18334	Wnt Signaling Pathway WP363	WNT pathway	0.819604	0.117305	Calcium Regulation in the Cardiac Cell WP536		0.621483	0.241561	ATM Signaling Pathway WP2516	genomic instability	0.656286	0.351094	Autophagy WP4923	cell survival	0.790538	0.324695
260	Vitamin B12 metabolism WP1533		0.756058	-0.177735	Male infertility WP4673		0.819604	0.0936646	Prader-Willi and Angelman Syndrome WP3998		0.622543	0.293421	SARS-CoV-2 mitochondrial interactions WP5038		0.656286	0.363432	FGFR3 signaling in chondrocyte proliferation and terminal differentiation WP4767		0.794162	-0.300972
261	Alzheimer's disease WP2059		0.759946	0.153368	Parkinson's disease pathway WP2371		0.821331	0.151752	Selenium Micronutrient Network WP15		0.629175	0.262304	ATM Signaling Network in Development and Disease WP3878	genomic instability	0.663437	0.333951	Cell migration and invasion through p75NTR WP4561	cell polarity and migration	0.794162	0.364015
262	Signal transduction through IL1R WP4496	inflammation	0.760959	0.204993	16p11.2 distal deletion syndrome WP4950		0.821331	-0.162107	Parkinson's disease pathway WP2371		0.629175	0.2974	Sudden Infant Death Syndrome (SIDS) Susceptibility Pathways WP706		0.663437	0.311467	Sphingolipid pathway WP1422		0.794162	-0.293888
263	Circadian rhythm related genes WP3594		0.766776	0.12471	TCA Cycle and Deficiency of Pyruvate Dehydrogenase complex (PDHc) WP2453	cell metabolism	0.821331	0.185608	Thyroid hormones production and their peripheral downstream signaling effects WP4746		0.633225	0.249604	Serotonin Receptor 2 and ELK-SRF/GATA4 signaling WP732		0.663437	0.380517	The Overlap Between Signal Transduction Pathways that Contribute to a Range of LMNA Laminopathies WP4879		0.794187	-0.249008
264	Glycerolipids and Glycerophospholipids WP4722		0.766776	-0.207943	Genotoxicity pathway WP4286	genomic instability	0.822135	-0.113355	Neural Crest Cell Migration in Cancer WP4565		0.633906	0.298921	Oxysterols derived from cholesterol WP4545		0.671702	-0.243184	Aryl Hydrocarbon Receptor Pathway WP2873	RTK/RAS/MAPK pathway	0.794187	0.327833
265	Common Pathways Underlying Drug Addiction WP2636		0.766776	0.205808	Pre-implantation embryo WP3527		0.822135	0.142678	Ebstein-Barr virus LMP1 signaling WP262		0.633906	0.31031	Sphingolipid pathway WP1422		0.676174	0.35779	SARS-CoV-2 mitochondrial interactions WP5038		0.794187	0.339022
266	Thyroid hormones production and their peripheral downstream signaling effects WP4746		0.766776	0.152711	Wnt/beta-catenin signaling pathway in leukemia WP3658	WNT pathway	0.832395	0.168456	Canonical and non-canonical Notch signaling WP3845	NOTCH pathway	0.640317	0.32369	DNA damage response WP707	genomic instability	0.676767	0.319717	Pathogenic Escherichia coli infection WP2272		0.794187	0.295063
267	Cardiac Hypertrophic Response WP2795		0.766776	0.165656	Hippo-Yap signaling pathway WP4537	HIPPO pathway	0.841672	0.167122	Novel intracellular components of RIG-I-like receptor (RLR) pathway WP3865		0.643937	0.254116	BDNF-TrkB Signaling WP3676		0.678849	0.347107	MTHFR deficiency WP4288		0.794187	0.350211
268	Fragile X Syndrome WP4549		0.766776	0.136279	Neural Crest Cell Migration in Cancer WP4565		0.841672	0.15146	Glycerophospholipid Biosynthetic Pathway WP2533		0.643937	-0.241235	Endothelin Pathways WP2197		0.693356	0.364106	RAC1/PAK1/p38/MMP2 Pathway WP3303	RTK/RAS/MAPK pathway	0.794187	0.286612
269	Thyroid stimulating hormone (TSH) signaling pathway WP2032		0.766776	0.154905	Hematopoietic Stem Cell Differentiation WP2849		0.84174	-0.1541	T-Cell Receptor and Co-stimulatory Signaling WP2583	inflammation	0.653001	0.30157	Nucleotide-binding Oligomerization Domain (NOD) pathway WP1433		0.693356	0.34606	Zinc homeostasis WP3529		0.794187	0.337285
270	TGF-beta Signaling Pathway WP366	TGF-beta pathway	0.766776	0.125871	Transcription co-factors SKI and SKIL protein partners WP4533		0.842549	-0.181166	Overview of leukocyte-intrinsic Hippo pathway functions WP4542	HIPPO pathway	0.670024	0.290956	ncRNAs involved in Wnt signaling in hepatocellular carcinoma WP4336	WNT pathway	0.693566	0.317445	Toll-like Receptor Signaling related to MyD88 WP3858	inflammation	0.794187	0.333223
271	EPO Receptor Signaling WP581		0.772876	0.200148	IL17 signaling pathway WP2112	inflammation	0.851708	-0.149535	Neurodegeneration with brain iron accumulation (NBIA) subtypes pathway WP4577		0.675288	0.25218	Nuclear receptors WP170		0.693566	0.344665	Chromosomal and microsatellite instability in colorectal cancer WP4216	genomic instability	0.794187	-0.232943
272	MicroRNAs in cardiomyocyte hypertrophy WP1544		0.774126	0.145721	BDNF-TrkB Signaling WP3676		0.85674	0.140246	TGF-beta Receptor Signaling WP560	TGF-beta pathway	0.675288	0.259363	Target Of Rapamycin (TOR) Signaling WP1471	PI3K pathway	0.693566	0.331776	Fragile X Syndrome WP4549		0.798155	0.266634
273	Fibrin Complement Receptor 3 Signaling Pathway WP4136		0.782386	-0.173801	IL-6 signaling pathway WP364	inflammation	0.858596	0.11862	Fibrin Complement Receptor 3 Signaling Pathway WP4136		0.675288	0.283088	Androgen receptor signaling pathway WP138		0.693566	0.304361	DNA damage response (only ATM dependent) WP710	genomic instability	0.798155	0.265564
274	Eukaryotic Transcription Initiation WP405	cell proliferation/cell fate and differentiation	0.782386	0.168198	Prostaglandin Synthesis and Regulation WP98	inflammation	0.860484	-0.138689	Glutathione metabolism WP100		0.682058	0.316087	7-oxo-C and 7beta-HC pathways WP5064		0.698839	-0.250733	Wnt Signaling Pathway WP363	WNT pathway	0.798155	-0.25081
275	T-Cell antigen Receptor (TCR) pathway during Staphylococcus aureus infection WP3863		0.797068	-0.142979	Wnt signaling WP428	WNT pathway	0.862188	0.087757	IL1 and megakaryocytes in obesity WP2865	inflammation	0.682058	0.315978	Extracellular vesicle-mediated signaling in recipient cells WP2870		0.701144	0.342037	Renin-angiotensin-aldosterone system (RAAS) WP4756		0.800056	0.329335
276	Nanoparticle triggered autophagic cell death WP2509	cell survival	0.808274	-0.18248	Vitamin D in inflammatory diseases WP4482	inflammation	0.862188	0.16175	Type I collagen synthesis in the context of Osteogenesis imperfecta WP4786		0.682058	0.280034	T-Cell antigen Receptor (TCR) pathway during Staphylococcus aureus infection WP3863		0.707349	0.318218	G13 Signaling Pathway WP524		0.800056	0.307247
277	B Cell Receptor Signaling Pathway WP23	inflammation	0.808274	0.134435	Endochondral Ossification WP474		0.862772	-0.120325	Wnt Signaling Pathway WP363	WNT pathway	0.682058	0.251501	ESC Pluripotency Pathways WP3931	cell proliferation/cell fate and differentiation	0.707539	0.306664	LncRNA involvement in canonical Wnt signaling and colorectal cancer WP4258	WNT pathway	0.825731	0.276862
278	IL-2 signaling pathway WP49	inflammation	0.812887	-0.151549	Endochondral Ossification with Skeletal Dysplasias WP4808		0.862772	-0.120325	NAD+ biosynthetic pathways WP3645		0.682058	0.31033	Regulation of toll-like receptor signaling pathway WP1449	inflammation	0.710623	0.299298	Vitamin D-sensitive calcium signaling in depression WP4698		0.825731	0.328643
279	Development of ureteric collection system WP5053		0.812887	0.21075	TLR4 Signaling and Tolerance WP3851	inflammation	0.862772	0.153359	Eicosanoid metabolism via lipooxygenases (LOX) WP4721	cell metabolism	0.682058	0.314329	NRF2 pathway WP2884	oxidative stress	0.710623	0.300687	Resistin as a regulator of inflammation WP4481	inflammation	0.830145	-0.28925
280	Type I collagen synthesis in the context of Osteogenesis imperfecta WP4786		0.81688	0.18528	G Protein Signaling Pathways WP35		0.86581	0.0934948	Renin-angiotensin-aldosterone system (RAAS) WP4756		0.682058	0.28388	Endoderm differentiation WP2853		0.713373	0.29834	nsp1 from SARS-CoV-2 inhibits translation initiation in the host cell WP5027		0.832632	0.346943
281	Fatty acid beta-oxidation WP143	cell metabolism	0.81688	-0.161415	Glycosylation and related congenital defects WP4521		0.86581	0.141954	Lung fibrosis WP3624		0.682058	0.258098	Folate Metabolism WP176	cell metabolism	0.719894	0.317073	Neural Crest Differentiation WP2064		0.840213	0.281123
282	miRNAs involvement in the immune response in sepsis WP4329		0.818011	0.179452	Hedgehog Signaling Pathway WP4249	cell proliferation/cell fate and differentiation	0.86581	0.152057	Envelope proteins and their potential roles in EDMD physiopathology WP4535		0.682058	0.256457	Nanomaterial induced apoptosis WP2507	cell survival	0.719963	0.36077	Amyotrophic lateral sclerosis (ALS) WP2447		0.849051	-0.261368
283	Insulin Signaling WP481		0.827096	0.115443	Common Pathways Underlying Drug Addiction WP2636		0.871639	0.14749	Alzheimer's disease WP2059		0.682058	0.236262	Cardiac Progenitor Differentiation WP2406		0.731376	0.362248	Integrated breast cancer pathway WP1984	Term tumor/carcinoma/cancer	0.849617	0.24634
284	Vitamin D-sensitive calcium signaling in depression WP4698		0.827096	0.195023	Netrin-UNC5B signaling pathway WP4747		0.877866	0.117726	G13 Signaling Pathway WP524		0.682058	0.262509	Neurodegeneration with brain iron accumulation (NBIA) subtypes pathway WP4577		0.742912	0.309742	Lipid Metabolism Pathway WP3965	cell metabolism	0.861589	0.323164
285	IL-3 signaling pathway WP286	inflammation	0.839394	-0.147402	Prader-Willi and Angelman Syndrome WP3998		0.877866	-0.133486	Osteoblast differentiation WP4787		0.682679	-0.183838	Glucocorticoid Receptor Pathway WP2880		0.743782	0.304429	Synaptic signaling pathways associated with autism spectrum disorder WP4539		0.861589	-0.253037
286	Inhibition of exosome biogenesis and secretion by Manumycin A in CRPC cells WP4301		0.844281	-0.186445	Initiation of transcription and translation elongation at the HIV-1 LTR WP3414		0.877866	-0.126592	SARS-CoV-2 mitochondrial interactions WP5038		0.683196	0.28606	Male infertility WP4673		0.74791	-0.184238	Hepatitis C and Hepatocellular Carcinoma WP3646	Term tumor/carcinoma/cancer	0.863973	0.282805
287	Association Between Physico-Chemical Features and Toxicity Associated Pathways WP3680		0.844281	0.145457	Ovarian infertility WP34		0.877866	-0.170682	Complement system WP2806		0.685628	0.242072	NAD+ biosynthetic pathways WP3645		0.74791	0.352393	Inhibition of exosome biogenesis and secretion by Manumycin A in CRPC cells WP4301		0.874797	-0.280903
288	One-carbon metabolism and related pathways WP3940	cell metabolism	0.844748	0.162913	Envelope proteins and their potential roles in EDMD physiopathology WP4535		0.877991	0.113283	IL-2 signaling pathway WP49	inflammation	0.685628	0.257151	Canonical and non-canonical Notch signaling WP3845	NOTCH pathway	0.751923	0.351	Mesodermal commitment pathway WP2857		0.87548	-0.212494
289	Fatty Acid Biosynthesis WP357		0.844748	-0.173831	Vitamin D-sensitive calcium signaling in depression WP4698		0.877991	0.14824	Nephrotic syndrome WP4758		0.690204	0.264911	Energy Metabolism WP1541	cell metabolism	0.777115	0.304699	Copper homeostasis WP3286		0.87548	-0.233951
290	Angiogenesis WP1539	angiogenesis	0.844748	-0.189858	Association Between Physico-Chemical Features and Toxicity Associated Pathways WP3680		0.877991	0.09813	Melatonin metabolism and effects WP3298		0.690204	0.271042	NRF2-ARE regulation WP4357	oxidative stress	0.777115	0.32725	SARS-CoV-2 innate immunity evasion and cell-specific immune response WP5039		0.87548	0.267049
291	Regulation of toll-like receptor signaling pathway WP1449	inflammation	0.844748	0.122585	Type I collagen synthesis in the context of Osteogenesis imperfecta WP4786		0.877991	0.135298	Cardiac Progenitor Differentiation WP2406		0.690204	0.30807	Ferroptosis WP4313	cell survival	0.777115	0.30751	PPAR-alpha pathway WP2878	cell proliferation/cell fate and differentiation	0.87548	-0.285214
292	Host-pathogen interaction of human coronaviruses - autophagy WP4863	cell survival	0.844748	-0.176645	SARS-CoV-2 mitochondrial interactions WP5038		0.878247	0.143172	Glycosylation and related congenital defects WP4521		0.693187	0.275019	Mitochondrial LC-Fatty Acid Beta-Oxidation WP368	cell metabolism	0.777115	0.341388	Alpha 6 Beta 4 signaling pathway WP244	cell polarity and migration	0.87548	0.286562
293	Nephrotic syndrome WP4758		0.844748	0.167787	Oxidative Stress WP408	oxidative stress	0.878247	0.134004	Initiation of transcription and translation elongation at the HIV-1 LTR WP3414		0.701345	0.261433	Selenium Micronutrient Network WP15		0.777115	0.300339	Notch Signaling WP268	NOTCH pathway	0.87548	0.278061
294	Type II interferon signaling (IFNG) WP619	inflammation	0.844748	0.176268	IL-7 signaling pathway WP205	inflammation	0.878247	-0.153075	Microglia Pathogen Phagocytosis Pathway WP3937		0.701345	0.265942	Hematopoietic Stem Cell Differentiation WP2849		0.777115	0.324523	Energy Metabolism WP1541	cell metabolism	0.882547	-0.235268
295	Glioblastoma signaling pathways WP2261		0.844748	0.130492	4-hydroxytamoxifen, Dexamethasone, and Retinoic Acids Regulation of p27 Expression WP3879	RTK/RAS/MAPK pathway	0.878247	0.161744	Rett syndrome causing genes WP4312		0.713345	0.255528	PI3K/AKT/mTOR - VitD3 signaling WP4141	PI3K pathway	0.777115	0.344332	4-hydroxytamoxifen, Dexamethasone, and Retinoic Acids Regulation of p27 Expression WP3879	RTK/RAS/MAPK pathway	0.886697	0.31737
296	22q11.2 copy number variation syndrome WP4657		0.845478	0.132361	T-cell receptor (TCR) signaling pathway WP69	inflammation	0.878247	0.0889447	Mammary gland development pathway - Pregnancy and lactation (Stage 3 of 4) WP2817		0.714102	0.282869	G Protein Signaling Pathways WP35		0.777115	0.293699	mBDNF and proBDNF regulation of GABA neurotransmission WP4829		0.888537	-0.2758
297	Prostaglandin Synthesis and Regulation WP98	inflammation	0.853117	-0.157129	Cardiac Progenitor Differentiation WP2406		0.878247	0.166599	Androgen receptor signaling pathway WP138		0.714102	-0.169466	Pathways Regulating Hippo Signaling WP4540	HIPPO pathway	0.777115	0.29539	Head and Neck Squamous Cell Carcinoma WP4674	Term tumor/carcinoma/cancer	0.888537	0.250251
298	Transcription co-factors SKI and SKIL protein partners WP4533		0.853117	0.205167	Ethanol effects on histone modifications WP3996		0.879613	-0.132442	Oxidative Stress WP408	oxidative stress	0.714102	0.26635	LncRNA involvement in canonical Wnt signaling and colorectal cancer WP4258	WNT pathway	0.777115	0.294561	TNF-alpha signaling pathway WP231	inflammation	0.894659	-0.210079
299	Oxidative Damage WP3941	oxidative stress	0.853927	0.158391	LncRNA involvement in canonical Wnt signaling and colorectal cancer WP4258	WNT pathway	0.882053	0.0911386	ncRNAs involved in Wnt signaling in hepatocellular carcinoma WP4336	WNT pathway	0.714102	0.233741	Fibrin Complement Receptor 3 Signaling Pathway WP4136		0.778026	0.317304	Nanoparticle triggered autophagic cell death WP2509	cell survival	0.895952	0.29802
300	Synaptic signaling pathways associated with autism spectrum disorder WP4539		0.862653	-0.145529	Ebola Virus Pathway on Host WP4217		0.882602	0.0660014	LncRNA involvement in canonical Wnt signaling and colorectal cancer WP4258	WNT pathway	0.715059	0.229724	1q21.1 copy number variation syndrome WP4905		0.780739	0.330538	Ciliary landscape WP4352	cell polarity and migration	0.899394	0.227312
301	PPAR-alpha pathway WP2878	cell proliferation/cell fate and differentiation	0.862653	0.201976	Pathways Regulating Hippo Signaling WP4540	HIPPO pathway	0.88614	0.0921486	16p11.2 distal deletion syndrome WP4950		0.725781	0.275506	Synaptic signaling pathways associated with autism spectrum disorder WP4539		0.784621	0.306277	ErbB signaling pathway WP673	RTK/RAS/MAPK pathway	0.899394	-0.210183
302	Sphingolipid pathway WP1422		0.864346	0.178504	Folate Metabolism WP176	cell metabolism	0.886187	-0.104768	Myometrial relaxation and contraction pathways WP289		0.72692	0.212241	Ovarian infertility WP34		0.787407	0.339099	IL-6 signaling pathway WP364	inflammation	0.899394	0.267455
303	Ectoderm Differentiation WP2858		0.864976	-0.106093	PPAR-alpha pathway WP2878	cell proliferation/cell fate and differentiation	0.888913	-0.162261	Mesodermal commitment pathway WP2857		0.727438	0.212873	MicroRNAs in cardiomyocyte hypertrophy WP1544		0.791604	0.288303	ATM Signaling Pathway WP2516	genomic instability	0.899394	0.279542
304	Nucleotide-binding Oligomerization Domain (NOD) pathway WP1433		0.868123	0.169021	Photodynamic therapy-induced NFE2L2 (NRF2) survival signaling WP3612	oxidative stress	0.888913	-0.148395	Target Of Rapamycin (TOR) Signaling WP1471	PI3K pathway	0.731508	0.247361	Wnt signaling WP428	WNT pathway	0.797374	0.285876	Association Between Physico-Chemical Features and Toxicity Associated Pathways WP3680		0.899394	0.254194
305	Mitochondrial complex III assembly WP4921	oxidative stress	0.868123	0.199103	mBDNF and proBDNF regulation of GABA neurotransmission WP4829		0.888913	0.156087	PI3K-AKT-mTOR signaling pathway and therapeutic opportunities WP3844	PI3K pathway	0.731508	0.25641	Sterol regulatory element-binding proteins (SREBP) signaling WP1982	cell metabolism	0.822287	-0.180118	Melanoma WP4685		0.899394	0.248983
306	Envelope proteins and their potential roles in EDMD physiopathology WP4535		0.868785	0.149217	MTHFR deficiency WP4288		0.888913	-0.147607	Ethanol effects on histone modifications WP3996		0.747017	-0.211908	Hippo-Yap signaling pathway WP4537	HIPPO pathway	0.822287	0.317091	MECP2 and Associated Rett Syndrome WP3584		0.899394	0.256193
307	Canonical and non-canonical Notch signaling WP3845	NOTCH pathway	0.868899	0.193511	STING pathway in Kawasaki-like disease and COVID-19 WP4961		0.888913	0.151882	Sphingolipid pathway WP1422		0.748382	0.265354	Histone Modifications WP2369	genomic instability	0.822287	0.295501	Male infertility WP4673		0.899394	0.243904
308	Ferroptosis WP4313	cell survival	0.872	-0.136579	Fibrin Complement Receptor 3 Signaling Pathway WP4136		0.895731	0.12804	Simplified Interaction Map Between LOXL4 and Oxidative Stress Pathway WP3670	oxidative stress	0.750481	-0.239046	TYROBP causal network in microglia WP3945		0.822287	0.293054	Nanoparticle-mediated activation of receptor signaling WP2643		0.899394	0.280775
309	Melatonin metabolism and effects WP3298		0.872727	-0.150942	Metapathway biotransformation Phase I and II WP702		0.902735	-0.0790832	NRF2-ARE regulation WP4357	oxidative stress	0.750481	0.263916	AMP-activated protein kinase (AMPK) signaling WP1403	cell proliferation/cell fate and differentiation	0.822287	0.287738	Hippo-Yap signaling pathway WP4537	HIPPO pathway	0.899808	-0.259938
310	Hedgehog Signaling Pathway WP4249	cell proliferation/cell fate and differentiation	0.879329	-0.161647	Chemokine signaling pathway WP3929	inflammation	0.915991	0.0688669	Thyroid stimulating hormone (TSH) signaling pathway WP2032		0.75742	0.22183	Complement and Coagulation Cascades WP558		0.840847	0.292595	Ectoderm Differentiation WP2858		0.906309	0.234237
311	PDGFR-beta pathway WP3972	angiogenesis	0.879329	0.161745	MET in type 1 papillary renal cell carcinoma WP4205	cell proliferation/cell fate and differentiation	0.915991	0.0903436	Phosphoinositides metabolism WP4971		0.75847	-0.196818	Type I collagen synthesis in the context of Osteogenesis imperfecta WP4786		0.840847	0.296992	PI3K-AKT-mTOR signaling pathway and therapeutic opportunities WP3844	PI3K pathway	0.906309	0.272699
312	Glycosylation and related congenital defects WP4521		0.879329	0.165815	TCA Cycle (aka Krebs or citric acid cycle) WP78	cell metabolism	0.917244	0.141368	IL-6 signaling pathway WP364	inflammation	0.768784	0.233209	TLR4 Signaling and Tolerance WP3851	inflammation	0.841523	0.303872	Thymic Stromal LymphoPoietin (TSLP) Signaling Pathway WP2203		0.914173	-0.228603
313	Interactome of polycomb repressive complex 2 (PRC2) WP2916		0.879329	-0.180156	T-Cell Receptor and Co-stimulatory Signaling WP2583	inflammation	0.917244	-0.134347	Hair Follicle Development: Organogenesis - Part 2 of 3 WP2839		0.785574	0.272339	Transcription factor regulation in adipogenesis WP3599		0.844158	0.317227	Unfolded protein response WP4925	cell proliferation/cell fate and differentiation	0.914423	0.276467
314	ATM Signaling Network in Development and Disease WP3878	genomic instability	0.879329	0.144128	Insulin Signaling WP481		0.917244	0.0545143	NRF2 pathway WP2884	oxidative stress	0.785574	0.203991	Lung fibrosis WP3624		0.862239	0.280602	Ebstein-Barr virus LMP1 signaling WP262		0.922603	0.281028
315	Ebstein-Barr virus LMP1 signaling WP262		0.883927	0.175649	Sphingolipid Metabolism (general overview) WP4725		0.917244	-0.140782	ESC Pluripotency Pathways WP3931	cell proliferation/cell fate and differentiation	0.789988	0.209283	Endochondral Ossification WP474		0.863161	0.279434	Hair Follicle Development: Organogenesis - Part 2 of 3 WP2839		0.925473	0.287397
316	Angiopoietin Like Protein 8 Regulatory Pathway WP3915		0.890159	0.109586	Genes controlling nephrogenesis WP4823		0.923452	0.142881	Development of ureteric collection system WP5053		0.790672	0.265851	Endochondral Ossification with Skeletal Dysplasias WP4808		0.863161	0.279434	Novel intracellular components of RIG-I-like receptor (RLR) pathway WP3865		0.925473	0.243762
317	Splicing factor NOVA regulated synaptic proteins WP4148		0.892054	-0.150594	Hypothesized Pathways in Pathogenesis of Cardiovascular Disease WP3668		0.923452	0.150774	Transcription factor regulation in adipogenesis WP3599		0.790672	-0.230282	Mitochondrial Gene Expression WP391		0.864712	-0.22516	TNF related weak inducer of apoptosis (TWEAK) Signaling Pathway WP2036	cell survival	0.925473	-0.220376
318	TCA Cycle and Deficiency of Pyruvate Dehydrogenase complex (PDHc) WP2453	cell metabolism	0.89661	-0.175383	Type II interferon signaling (IFNG) WP619	inflammation	0.923452	0.120767	Genotoxicity pathway WP4286	genomic instability	0.800692	0.21892	Glutathione metabolism WP100		0.875433	0.304497	Oxysterols derived from cholesterol WP4545		0.925473	-0.2421
319	Oxidative Stress WP408	oxidative stress	0.89661	0.158521	Microglia Pathogen Phagocytosis Pathway WP3937		0.923452	0.114943	Oxidative Damage WP3941	oxidative stress	0.808335	0.227008	Oxidative Damage WP3941	oxidative stress	0.877598	0.273867	Prion disease pathway WP3995		0.925473	0.259728
320	Mitochondrial CIV Assembly WP4922	oxidative stress	0.898815	0.14434	PDGFR-beta pathway WP3972	angiogenesis	0.923452	0.116926	Energy Metabolism WP1541	cell metabolism	0.808335	0.220217	Hedgehog Signaling Pathway WP4249	cell proliferation/cell fate and differentiation	0.877598	0.288193	Envelope proteins and their potential roles in EDMD physiopathology WP4535		0.928638	-0.219969
321	1q21.1 copy number variation syndrome WP4905		0.899597	-0.161892	Ebstein-Barr virus LMP1 signaling WP262		0.923452	-0.132522	Mitochondrial Gene Expression WP391		0.812861	0.266498	Mesodermal commitment pathway WP2857		0.877598	0.264686	Follicle Stimulating Hormone (FSH) signaling pathway WP2035		0.935558	0.265327
322	Genotoxicity pathway WP4286	genomic instability	0.921692	-0.118685	miRNAs involvement in the immune response in sepsis WP4329		0.923452	0.114749	Heart Development WP1591		0.816281	-0.201256	Eicosanoid metabolism via lipooxygenases (LOX) WP4721	cell metabolism	0.877598	0.299794	PI3K/AKT/mTOR - VitD3 signaling WP4141	PI3K pathway	0.942952	0.278774
323	Histone Modifications WP2369	genomic instability	0.923226	-0.131354	MAPK Cascade WP422	RTK/RAS/MAPK pathway	0.923452	-0.107896	Endothelin Pathways WP2197		0.816281	0.253284	Ebstein-Barr virus LMP1 signaling WP262		0.877598	0.288677	p38 MAPK Signaling Pathway WP400	RTK/RAS/MAPK pathway	0.95773	0.241313
324	Resistin as a regulator of inflammation WP4481	inflammation	0.923226	0.166794	IL1 and megakaryocytes in obesity WP2865	inflammation	0.923452	0.147477	NO/cGMP/PKG mediated Neuroprotection WP4008		0.816281	0.259952	Rett syndrome causing genes WP4312		0.877598	0.273216	Target Of Rapamycin (TOR) Signaling WP1471	PI3K pathway	0.974452	0.236061
325	Prader-Willi and Angelman Syndrome WP3998		0.923226	-0.138336	One-carbon metabolism and related pathways WP3940	cell metabolism	0.923452	-0.102823	MicroRNAs in cardiomyocyte hypertrophy WP1544		0.827364	0.201592	Ethanol effects on histone modifications WP3996		0.877598	0.277915	Synaptic Vesicle Pathway WP2267		0.982131	0.239207
326	G Protein Signaling Pathways WP35		0.934103	0.117126	Hair Follicle Development: Organogenesis - Part 2 of 3 WP2839		0.923452	0.142679	Nanoparticle triggered autophagic cell death WP2509	cell survival	0.828373	0.243533	Vitamin A and carotenoid metabolism WP716		0.877598	0.286508	Regucalcin in proximal tubule epithelial kidney cells WP4838		0.982131	0.238602
327	Neurodegeneration with brain iron accumulation (NBIA) subtypes pathway WP4577		0.934103	0.125261	NRF2-ARE regulation WP4357	oxidative stress	0.923452	-0.12458	1q21.1 copy number variation syndrome WP4905		0.828373	0.248495	Glycosylation and related congenital defects WP4521		0.880805	0.277359	ncRNAs involved in Wnt signaling in hepatocellular carcinoma WP4336	WNT pathway	0.982131	-0.194587
328	Autophagy WP4923	cell survival	0.934103	0.140472	Target Of Rapamycin (TOR) Signaling WP1471	PI3K pathway	0.923452	-0.102891	Endoderm differentiation WP2853		0.841957	0.190019	Lipid Metabolism Pathway WP3965	cell metabolism	0.882513	0.285364	Rett syndrome causing genes WP4312		0.982131	0.225358
329	Exercise-induced Circadian Regulation WP410		0.93812	-0.116895	Notch Signaling Pathway Netpath WP61	NOTCH pathway	0.923452	0.0861895	Adipogenesis WP236		0.853752	0.18931	Striated Muscle Contraction Pathway WP383		0.88698	0.291476	Hematopoietic Stem Cell Gene Regulation by GABP alpha/beta Complex WP3657		0.982131	0.243348
330	T-cell receptor (TCR) signaling pathway WP69	inflammation	0.93812	0.114835	Heart Development WP1591		0.923452	0.118577	3q29 copy number variation syndrome WP4906		0.856709	-0.170419	Simplified Interaction Map Between LOXL4 and Oxidative Stress Pathway WP3670	oxidative stress	0.887661	0.290347	Glioblastoma signaling pathways WP2261		0.982131	0.209577
331	Wnt signaling in kidney disease WP4150	WNT pathway	0.938736	-0.153541	Glycogen Synthesis and Degradation WP500	cell metabolism	0.923452	0.102462	Ferroptosis WP4313	cell survival	0.862595	0.209449	Development of ureteric collection system WP5053		0.894575	0.280704	Notch Signaling Pathway Netpath WP61	NOTCH pathway	0.982131	0.216189
332	Initiation of transcription and translation elongation at the HIV-1 LTR WP3414		0.950279	0.135087	AMP-activated protein kinase (AMPK) signaling WP1403	cell proliferation/cell fate and differentiation	0.924712	-0.0899961	Pathways Regulating Hippo Signaling WP4540	HIPPO pathway	0.862595	0.197796	Glycerophospholipid Biosynthetic Pathway WP2533		0.896941	0.272026	16p11.2 distal deletion syndrome WP4950		0.982131	0.235607
333	Mitochondrial complex I assembly model OXPHOS system WP4324	oxidative stress	0.950279	0.115963	TGF-beta Signaling Pathway WP366	TGF-beta pathway	0.924712	0.0549704	Autophagy WP4923	cell survival	0.864279	0.215673	Prader-Willi and Angelman Syndrome WP3998		0.909481	0.260683	Common Pathways Underlying Drug Addiction WP2636		0.982131	-0.20903
334	Prion disease pathway WP3995		0.952134	0.134471	ncRNAs involved in Wnt signaling in hepatocellular carcinoma WP4336	WNT pathway	0.935571	0.0816135	IL17 signaling pathway WP2112	inflammation	0.866058	0.225295	Ciliary landscape WP4352	cell polarity and migration	0.909481	0.258041	Host-pathogen interaction of human coronaviruses - interferon induction WP4880	inflammation	0.982131	0.222361
335	IL-7 signaling pathway WP205	inflammation	0.952134	-0.144473	Endoplasmic reticulum stress response in coronavirus infection WP4861	cell survival	0.935571	-0.0935287	One-carbon metabolism and related pathways WP3940	cell metabolism	0.866058	-0.177153	Host-pathogen interaction of human coronaviruses - autophagy WP4863	cell survival	0.911864	-0.198915	Nonalcoholic fatty liver disease WP4396		0.98343	0.200803
336	Hematopoietic Stem Cell Differentiation WP2849		0.952134	0.144468	Selenium Micronutrient Network WP15		0.935571	0.0867191	Glycogen Synthesis and Degradation WP500	cell metabolism	0.866058	0.209355	Vitamin D-sensitive calcium signaling in depression WP4698		0.911864	0.264638	Neovascularisation processes WP4331	angiogenesis	0.989131	0.219685
337	Pathways affected in adenoid cystic carcinoma WP3651	Term tumor/carcinoma/cancer	0.952134	0.112507	IL-4 signaling pathway WP395	inflammation	0.938326	0.0850256	Vitamin D-sensitive calcium signaling in depression WP4698		0.866058	-0.194709	Ectoderm Differentiation WP2858		0.922736	0.24721	Glycerophospholipid Biosynthetic Pathway WP2533		0.997525	-0.197141
338	SARS-CoV-2 mitochondrial interactions WP5038		0.952134	0.14395	Phosphoinositides metabolism WP4971		0.938501	-0.0975585	Prostaglandin Synthesis and Regulation WP98	inflammation	0.88659	0.212372	Fatty acid beta-oxidation WP143	cell metabolism	0.926607	0.248743	Parkinson's disease pathway WP2371		0.999135	-0.191464
339	T-Cell Receptor and Co-stimulatory Signaling WP2583	inflammation	0.958892	-0.135814	Sphingolipid Metabolism (integrated pathway) WP4726		0.96643	-0.116232	AMP-activated protein kinase (AMPK) signaling WP1403	cell proliferation/cell fate and differentiation	0.923818	0.187857	Sphingolipid Metabolism (general overview) WP4725		0.93384	0.256472	7-oxo-C and 7beta-HC pathways WP5064		0.999135	0.215081
340	White fat cell differentiation WP4149		0.958892	-0.128537	Circadian rhythm related genes WP3594		0.96643	0.0478581	Nuclear Receptors Meta-Pathway WP2882		0.925596	0.167199	Splicing factor NOVA regulated synaptic proteins WP4148		0.940571	0.244905	Initiation of transcription and translation elongation at the HIV-1 LTR WP3414		0.999135	-0.178872
341	Signaling of Hepatocyte Growth Factor Receptor WP313	RTK/RAS/MAPK pathway	0.958892	-0.114834	EPO Receptor Signaling WP581		0.968854	-0.107097	MTHFR deficiency WP4288		0.932115	0.211984	Sphingolipid Metabolism (integrated pathway) WP4726		0.940571	0.24916	Glycogen Synthesis and Degradation WP500	cell metabolism	0.999135	0.195142
342	Hippo-Yap signaling pathway WP4537	HIPPO pathway	0.958892	0.146491	Prion disease pathway WP3995		0.968854	0.0966328	PPAR-alpha pathway WP2878	cell proliferation/cell fate and differentiation	0.939347	-0.191665	Wnt signaling in kidney disease WP4150	WNT pathway	0.940571	0.251107	Host-pathogen interaction of human coronaviruses - autophagy WP4863	cell survival	0.999135	-0.180994
343	STING pathway in Kawasaki-like disease and COVID-19 WP4961		0.967251	0.14596	Wnt signaling pathway and pluripotency WP399	WNT pathway	0.97443	-0.0632967	Pathways affected in adenoid cystic carcinoma WP3651	Term tumor/carcinoma/cancer	0.939347	-0.153164	Photodynamic therapy-induced NFE2L2 (NRF2) survival signaling WP3612	oxidative stress	0.941021	0.248497	T-Cell Receptor and Co-stimulatory Signaling WP2583	inflammation	0.999135	0.198067
344	Kit receptor signaling pathway WP304	RTK/RAS/MAPK pathway	0.972419	0.108241	Endoderm differentiation WP2853		0.97443	0.0529415	Wnt signaling WP428	WNT pathway	0.944225	0.170073	3q29 copy number variation syndrome WP4906		0.941021	0.231581	Transcription co-factors SKI and SKIL protein partners WP4533		0.999135	0.205122
345	Osteoblast differentiation WP4787		0.975774	0.0978879	Kit receptor signaling pathway WP304	RTK/RAS/MAPK pathway	0.97443	0.0750642	Hematopoietic Stem Cell Gene Regulation by GABP alpha/beta Complex WP3657		0.952593	-0.179881	miRNAs involvement in the immune response in sepsis WP4329		0.96165	0.225529	Pathways affected in adenoid cystic carcinoma WP3651	Term tumor/carcinoma/cancer	0.999135	-0.17017
346	MTHFR deficiency WP4288		0.975774	0.134405	Vitamin A and carotenoid metabolism WP716		0.975417	-0.108884	T-Cell antigen Receptor (TCR) pathway during Staphylococcus aureus infection WP3863		0.959352	0.172746	Glycerolipids and Glycerophospholipids WP4722		0.970207	0.231433	Thermogenesis WP4321		0.999135	-0.161839
347	NRF2-ARE regulation WP4357	oxidative stress	0.975774	0.126413	Epithelial to mesenchymal transition in colorectal cancer WP4239	cell proliferation/cell fate and differentiation	0.979944	0.051028	Nuclear receptors WP170		0.959764	0.185273	Osteoblast differentiation WP4787		0.970393	0.212893	Wnt signaling in kidney disease WP4150	WNT pathway	0.999135	0.191063
348	Glycogen Synthesis and Degradation WP500	cell metabolism	0.975774	0.111554	ESC Pluripotency Pathways WP3931	cell proliferation/cell fate and differentiation	0.993009	-0.0543726	CAMKK2 Pathway WP4874	cell proliferation/cell fate and differentiation	0.963809	-0.157025	CAMKK2 Pathway WP4874	cell proliferation/cell fate and differentiation	0.970393	0.213509	Breast cancer pathway WP4262	Term tumor/carcinoma/cancer	0.999135	0.176066
349	PI3K-AKT-mTOR signaling pathway and therapeutic opportunities WP3844	PI3K pathway	0.975774	0.117703	IL-2 signaling pathway WP49	inflammation	0.993009	-0.0730712	Hedgehog Signaling Pathway WP4249	cell proliferation/cell fate and differentiation	0.963809	0.187184	Nanoparticle triggered autophagic cell death WP2509	cell survival	0.970393	0.219823	Translation inhibitors in chronically activated PDGFRA cells WP4566	angiogenesis	0.999135	0.170489
350	Novel intracellular components of RIG-I-like receptor (RLR) pathway WP3865		0.975774	0.100737	SARS-CoV-2 innate immunity evasion and cell-specific immune response WP5039		0.993009	-0.0625805	PI3K/AKT/mTOR - VitD3 signaling WP4141	PI3K pathway	0.971386	0.190802	Fatty Acid Biosynthesis WP357		0.972025	0.21607	Genes related to primary cilium development (based on CRISPR) WP4536	cell polarity and migration	0.999135	-0.150456
351	NAD+ biosynthetic pathways WP3645		0.983483	-0.125719	NO/cGMP/PKG mediated Neuroprotection WP4008		0.993009	-0.102003	Male infertility WP4673		0.971386	0.155834	Vitamin B12 metabolism WP1533		0.972025	0.209438	AMP-activated protein kinase (AMPK) signaling WP1403	cell proliferation/cell fate and differentiation	0.999135	-0.137966
352	IL17 signaling pathway WP2112	inflammation	0.983894	0.115315	Angiopoietin Like Protein 8 Regulatory Pathway WP3915		0.994698	0.0404421	mBDNF and proBDNF regulation of GABA neurotransmission WP4829		0.974808	0.182833	Metapathway biotransformation Phase I and II WP702		0.987411	0.18943	Joubert Syndrome WP4656		0.999135	-0.135061
